# Supplementary material for: Multi-omic characterization of genome-wide abnormal DNA methylation reveals diagnostic and prognostic markers for esophageal squamous-cell carcinoma
Source: Signal Transduct Target Ther. 2022 Feb 25;7:53. doi: 10.1038/s41392-022-00873-8 (PMC8873499; doi:10.1038/s41392-022-00873-8)
Supplement: Supplementary file 2 — Xi et al_Supplementary Data [file 41392_2022_873_MOESM2_ESM.xlsx]

## Sheet: Supplementary Data S1
Supplementary Data S1. Aberrant methylations of 9 driver genes in ESCC
Gene	DMC	Location	Δβ	P value	FDR q
FAT1	cg01483139	Body	-0.27408	3.63432e-14	3.69614e-13
JUB	cg08188555	Body	-0.295685	3.52497e-13	2.58895e-12
MLL2	cg21787386	TSS1500	0.252953	1.68807e-14	1.98639e-13
NFE2L2	cg22451100	Body	-0.204889	1.99689e-15	4.23983e-14
NOTCH1	cg01909856	Body	0.31211	3.98205e-14	3.98712e-13
NOTCH3	cg09265397	Body	0.331246	3.63432e-14	3.69614e-13
NOTCH3	cg16902973	Body	0.239316	4.497e-14	4.41559e-13
NOTCH3	cg21514227	Body	0.202553	7.02862e-12	3.8081e-11
PIK3CA	cg13435326	5'UTR	0.209932	1.89832e-13	1.50778e-12
TGFBR2	cg09417692	Body	-0.252977	2.98512e-11	1.44156e-10
ZNF750	cg02384546	TSS200	-0.208424	3.41389e-11	1.63254e-10
ZNF750	cg03854913	TSS200	-0.258574	1.53867e-14	1.84721e-13
ZNF750	cg07114009	TSS200	-0.227616	2.77452e-10	1.14685e-09
ZNF750	cg10828599	TSS200	-0.219361	7.62398e-10	2.95645e-09
ZNF750	cg13616930	TSS200	-0.232268	7.00034e-11	3.17608e-10
ZNF750	cg21338747	TSS200	-0.281873	9.3645e-15	1.25154e-13
ZNF750	cg27285599	TSS200	-0.229582	5.51699e-11	2.54568e-10
ZNF750	cg27658601	5'UTR	-0.213339	1.0382e-10	4.58183e-10

## Sheet: Supplementary Data S2
Supplementary Data S2. Associations between genetic alterations and hypermethylation events
Alteration	n_wt	n_altered	Wilcox_P	Alteration_annotation
CDKN2A	79	12	0.000849862	mutation
TP53	18	73	0.00562589	mutation
NOTCH1	75	16	0.000329511	mutation
FBXW7	84	7	0.418333	mutation
NFE2L2	84	7	0.833909	mutation
MLL2	79	12	0.196038	mutation
FAT1	86	5	0.627926	mutation
PIK3CA	87	4	0.000930111	mutation
ZNF750	87	4	0.959277	mutation
RB1	89	2	0.000100032	mutation
PTCH1	86	5	0.0974572	mutation
CREBBP	86	5	0.030305	mutation
KDM6A	88	3	0.257324	mutation
TGFBR2	89	2	0.0294881	mutation
EP300	80	11	0.648884	mutation
CUL3	89	2	0.390629	mutation
NOTCH3	86	5	0.435624	mutation
1p36.32	48	43	0.758098	copy number amplification
1q42.13	28	63	0.490098	copy number amplification
2q31.1	45	46	0.423604	copy number amplification
3q26.32	8	83	0.030121	copy number amplification
5p15.33	20	71	0.829563	copy number amplification
6p21.33	36	55	0.796365	copy number amplification
7p22.3	21	70	0.019441	copy number amplification
7p11.2	28	63	0.999703	copy number amplification
7q22.1	28	63	0.257296	copy number amplification
8p11.21	38	53	0.829229	copy number amplification
8q24.21	12	79	0.158019	copy number amplification
9q34.2	47	44	0.0798804	copy number amplification
11q13.3	16	75	0.738067	copy number amplification
12p13.33	31	60	0.603309	copy number amplification
12q15	63	28	0.622122	copy number amplification
14q13.3	42	49	0.022049	copy number amplification
14q32.33	31	60	0.477334	copy number amplification
17q21.31	38	53	0.154427	copy number amplification
18p11.31	41	50	0.176607	copy number amplification
19p13.3	35	56	0.404017	copy number amplification
19q13.12	45	46	0.119833	copy number amplification
20q13.33	13	78	0.167043	copy number amplification
22q11.21	41	50	0.372152	copy number amplification
1p21.1	33	58	0.10254	copy number deletion
1q21.1	33	58	0.652097	copy number deletion
2q22.1	38	53	0.0234613	copy number deletion
2q34	36	55	0.196111	copy number deletion
3p14.2	5	86	0.156688	copy number deletion
3p12.1	14	77	0.470969	copy number deletion
4p15.2	24	67	0.417195	copy number deletion
4p11	39	52	0.345791	copy number deletion
4q31.3	37	54	0.78565	copy number deletion
4q35.2	35	56	0.384482	copy number deletion
5q11.1	28	63	0.629796	copy number deletion
5q13.2	34	57	0.665582	copy number deletion
6p24.3	62	29	0.329108	copy number deletion
7q31.1	52	39	0.0618022	copy number deletion
7q35	59	32	0.929532	copy number deletion
8p23.2	33	58	0.201424	copy number deletion
8p23.1	48	43	0.677912	copy number deletion
9p21.3	14	77	0.618521	copy number deletion
9p12	36	55	0.352728	copy number deletion
9p11.2	41	50	0.468341	copy number deletion
9q21.11	41	50	0.569549	copy number deletion
10p11.21	50	41	0.236422	copy number deletion
10q21.1	32	59	0.877604	copy number deletion
11q25	35	56	0.161644	copy number deletion
12q23.1	62	29	0.161454	copy number deletion
13q14.3	24	67	0.112609	copy number deletion
13q31.3	34	57	0.380258	copy number deletion
14q32.33	68	23	0.870505	copy number deletion
15q14	47	44	0.932642	copy number deletion
18q22.1	18	73	0.860712	copy number deletion
19q13.31	57	34	0.984417	copy number deletion
21p11.2	25	66	0.661714	copy number deletion
21q21.1	29	62	0.890633	copy number deletion
22q11.21	51	40	0.529805	copy number deletion

## Sheet: Supplementary Data S3
Supplementary Data S3. Associations between genetic alterations and hypomethylation events
Alteration	n_wt	n_altered	Wilcox_P	Alteration_annotation
CDKN2A	79	12	0.263412	mutation
TP53	18	73	0.0237935	mutation
NOTCH1	75	16	0.0426986	mutation
FBXW7	84	7	0.196222	mutation
NFE2L2	84	7	0.215394	mutation
MLL2	79	12	0.0719436	mutation
FAT1	86	5	0.698059	mutation
PIK3CA	87	4	0.150749	mutation
ZNF750	87	4	0.3654	mutation
RB1	89	2	0.410892	mutation
PTCH1	86	5	0.749071	mutation
CREBBP	86	5	5.41839e-05	mutation
KDM6A	88	3	0.10157	mutation
TGFBR2	89	2	0.975383	mutation
EP300	80	11	0.171163	mutation
CUL3	89	2	0.565864	mutation
NOTCH3	86	5	0.000122031	mutation
1p36.32	48	43	0.892391	copy number amplification
1q42.13	28	63	0.848118	copy number amplification
2q31.1	45	46	0.822956	copy number amplification
3q26.32	8	83	0.3806	copy number amplification
5p15.33	20	71	0.298187	copy number amplification
6p21.33	36	55	0.683107	copy number amplification
7p22.3	21	70	0.121129	copy number amplification
7p11.2	28	63	0.393453	copy number amplification
7q22.1	28	63	0.08583	copy number amplification
8p11.21	38	53	0.697509	copy number amplification
8q24.21	12	79	0.0938602	copy number amplification
9q34.2	47	44	0.35729	copy number amplification
11q13.3	16	75	0.396834	copy number amplification
12p13.33	31	60	0.591272	copy number amplification
12q15	63	28	0.802548	copy number amplification
14q13.3	42	49	0.532672	copy number amplification
14q32.33	31	60	0.264714	copy number amplification
17q21.31	38	53	0.518356	copy number amplification
18p11.31	41	50	0.485925	copy number amplification
19p13.3	35	56	0.352334	copy number amplification
19q13.12	45	46	0.011121	copy number amplification
20q13.33	13	78	0.199303	copy number amplification
22q11.21	41	50	0.776001	copy number amplification
1p21.1	33	58	0.792062	copy number deletion
1q21.1	33	58	0.794199	copy number deletion
2q22.1	38	53	0.0633433	copy number deletion
2q34	36	55	0.342621	copy number deletion
3p14.2	5	86	0.0119872	copy number deletion
3p12.1	14	77	0.07224	copy number deletion
4p15.2	24	67	0.330105	copy number deletion
4p11	39	52	0.11322	copy number deletion
4q31.3	37	54	0.416067	copy number deletion
4q35.2	35	56	0.940397	copy number deletion
5q11.1	28	63	0.216392	copy number deletion
5q13.2	34	57	0.172904	copy number deletion
6p24.3	62	29	0.279934	copy number deletion
7q31.1	52	39	0.531603	copy number deletion
7q35	59	32	0.219627	copy number deletion
8p23.2	33	58	0.849146	copy number deletion
8p23.1	48	43	0.569204	copy number deletion
9p21.3	14	77	0.823389	copy number deletion
9p12	36	55	0.430043	copy number deletion
9p11.2	41	50	0.13306	copy number deletion
9q21.11	41	50	0.129893	copy number deletion
10p11.21	50	41	0.665748	copy number deletion
10q21.1	32	59	0.225869	copy number deletion
11q25	35	56	0.495406	copy number deletion
12q23.1	62	29	0.624217	copy number deletion
13q14.3	24	67	0.0303289	copy number deletion
13q31.3	34	57	0.480246	copy number deletion
14q32.33	68	23	0.830283	copy number deletion
15q14	47	44	0.556519	copy number deletion
18q22.1	18	73	0.118767	copy number deletion
19q13.31	57	34	0.0831549	copy number deletion
21p11.2	25	66	0.847116	copy number deletion
21q21.1	29	62	0.53109	copy number deletion
22q11.21	51	40	0.905921	copy number deletion

## Sheet: Supplementary Data S4
Supplementary Data S4. List of meQTLs in ESCC tissues.
SNP	Chr	Position	DMC	P value	FDR q	Effect size
rs661289	chr1	108660984	cg06207961	3.56601e-14	1.48784e-07	0.137347
rs1777448	chr1	108661274	cg06207961	3.56601e-14	1.48784e-07	0.137347
rs1660420	chr1	108661598	cg06207961	3.56601e-14	1.48784e-07	0.137347
rs1660419	chr1	108661636	cg06207961	3.56601e-14	1.48784e-07	0.137347
rs9535274	chr13	50194394	cg08779649	5.70341e-14	1.9037e-07	0.132264
rs9526581	chr13	50195211	cg08779649	1.00318e-13	2.79038e-07	0.128189
rs7326010	chr13	50192488	cg08779649	1.46121e-13	3.40218e-07	0.131724
rs2280146	chr17	78875669	cg24207068	1.63085e-13	3.40218e-07	-0.171364
rs3784837	chr16	1610215	cg09065629	5.15037e-12	4.77529e-06	0.189009
rs1016499	chr16	1610885	cg09065629	5.15037e-12	4.77529e-06	0.189009
rs7186358	chr16	1617688	cg09065629	5.15037e-12	4.77529e-06	0.189009
rs9927187	chr16	1619074	cg09065629	5.15037e-12	4.77529e-06	0.189009
rs9939899	chr16	1619082	cg09065629	5.15037e-12	4.77529e-06	0.189009
rs9927511	chr16	1619431	cg09065629	5.15037e-12	4.77529e-06	0.189009
rs13380456	chr16	1625890	cg09065629	5.15037e-12	4.77529e-06	0.189009
rs12443870	chr16	1626079	cg09065629	5.15037e-12	4.77529e-06	0.189009
rs8055710	chr16	1633872	cg09065629	5.15037e-12	4.77529e-06	0.189009
rs2273679	chr16	1642423	cg09065629	5.15037e-12	4.77529e-06	0.189009
rs397938279	chr5	180239539	cg00514575	9.24858e-12	7.21425e-06	0.20187
rs12872552	chr13	50201985	cg08779649	9.33451e-12	7.21425e-06	0.129858
rs9535276	chr13	50202082	cg08779649	9.33451e-12	7.21425e-06	0.129858
rs11868966	chr17	78865999	cg24207068	9.50999e-12	7.21425e-06	0.175821
rs58334533	chr16	1622108	cg09065629	1.11503e-11	8.09086e-06	0.189487
rs111792902	chr17	78870179	cg24207068	1.2727e-11	8.17583e-06	-0.142524
rs34915182	chr16	1698952	cg09065629	1.27371e-11	8.17583e-06	0.179015
rs3743511	chr16	1705081	cg09065629	1.27371e-11	8.17583e-06	0.179015
rs12935364	chr16	1613348	cg09065629	1.39592e-11	8.62844e-06	0.186626
rs17135411	chr16	1622008	cg09065629	1.98472e-11	9.74212e-06	0.186192
rs58856196	chr16	1622092	cg09065629	1.98472e-11	9.74212e-06	0.186192
rs722565	chr16	1623251	cg09065629	1.98472e-11	9.74212e-06	0.186192
rs13380687	chr16	1623852	cg09065629	1.98472e-11	9.74212e-06	0.186192
rs10903010	chr16	1624142	cg09065629	1.98472e-11	9.74212e-06	0.186192
rs71969117	chr16	1624771	cg09065629	1.98472e-11	9.74212e-06	0.186192
rs8182161	chr16	1626705	cg09065629	1.98472e-11	9.74212e-06	0.186192
rs369518241	chr17	78867123	cg24207068	2.32847e-11	1.08871e-05	0.18245
rs11150756	chr17	78869689	cg24207068	2.41368e-11	1.08871e-05	-0.164896
rs7208835	chr17	78874759	cg24207068	2.41368e-11	1.08871e-05	-0.164896
rs55880615	chr17	78867906	cg24207068	3.05527e-11	1.25627e-05	0.171339
rs694749	chr5	180239297	cg00514575	3.23681e-11	1.25627e-05	0.196211
rs2256371	chr5	180239320	cg00514575	3.23681e-11	1.25627e-05	0.196211
rs621646	chr5	180239389	cg00514575	3.23681e-11	1.25627e-05	0.196211
rs621722	chr5	180239444	cg00514575	3.23681e-11	1.25627e-05	0.196211
rs623880	chr5	180239933	cg00514575	3.23681e-11	1.25627e-05	0.196211
rs12444529	chr16	1626318	cg09065629	3.41443e-11	1.29509e-05	0.183762
rs12445978	chr16	1721241	cg09065629	3.52754e-11	1.30826e-05	0.177185
rs34819126	chr7	6887311	cg18179357	3.7631e-11	1.36528e-05	-0.0999791
rs767750135	chr20	31755944	cg05840533	4.03759e-11	1.4337e-05	-0.19562
rs11861975	chr16	1716294	cg09065629	4.66077e-11	1.55568e-05	0.17615
rs397715118	chr16	1726333	cg09065629	4.66077e-11	1.55568e-05	0.17615
rs7186654	chr16	1726951	cg09065629	4.66077e-11	1.55568e-05	0.17615
rs12872526	chr13	50201929	cg08779649	4.99963e-11	1.63607e-05	0.125571
rs17848656	chr17	78867822	cg24207068	5.20121e-11	1.6693e-05	0.168452
rs9934342	chr16	1632965	cg09065629	5.62613e-11	1.72343e-05	0.182337
rs645845	chr5	180241414	cg00514575	5.71951e-11	1.72343e-05	0.193812
rs647131	chr5	180241664	cg00514575	5.71951e-11	1.72343e-05	0.193812
rs2289766	chr17	78865824	cg24207068	5.78294e-11	1.72343e-05	0.163831
rs34218618	chr7	6887308	cg18179357	6.9003e-11	1.94201e-05	-0.103233
rs112565100	chr16	1642660	cg09065629	7.69908e-11	1.94201e-05	0.182589
rs75854896	chr16	1663267	cg09065629	7.86153e-11	1.94201e-05	0.173691
rs2301458	chr16	1665110	cg09065629	7.86153e-11	1.94201e-05	0.173691
rs12597950	chr16	1669339	cg09065629	7.86153e-11	1.94201e-05	0.173691
rs9940288	chr16	1692902	cg09065629	7.86153e-11	1.94201e-05	0.173691
rs35125610	chr16	1709068	cg09065629	7.86153e-11	1.94201e-05	0.173691
rs12922506	chr16	1709513	cg09065629	7.86153e-11	1.94201e-05	0.173691
rs12922803	chr16	1709719	cg09065629	7.86153e-11	1.94201e-05	0.173691
rs6087461	chr20	31758850	cg05840533	8.59971e-11	1.94201e-05	0.199704
rs4969224	chr17	78872645	cg24207068	8.85389e-11	1.94201e-05	-0.175238
rs7219554	chr17	78868185	cg24207068	9.58439e-11	1.94201e-05	0.168386
rs7503016	chr17	78868493	cg24207068	1.04974e-10	1.94201e-05	-0.155097
rs7502953	chr17	78869492	cg24207068	1.04974e-10	1.94201e-05	-0.155097
rs7503238	chr17	78869717	cg24207068	1.04974e-10	1.94201e-05	-0.155097
rs12948455	chr17	78869874	cg24207068	1.04974e-10	1.94201e-05	-0.155097
rs7210331	chr17	78870640	cg24207068	1.04974e-10	1.94201e-05	-0.155097
rs7225506	chr17	78870670	cg24207068	1.04974e-10	1.94201e-05	-0.155097
rs7223865	chr17	78870711	cg24207068	1.04974e-10	1.94201e-05	-0.155097
rs6565487	chr17	78870874	cg24207068	1.04974e-10	1.94201e-05	-0.155097
rs11652900	chr17	78871227	cg24207068	1.04974e-10	1.94201e-05	-0.155097
rs10871490	chr17	78871354	cg24207068	1.04974e-10	1.94201e-05	-0.155097
rs4969295	chr17	78873206	cg24207068	1.04974e-10	1.94201e-05	-0.155097
rs7223334	chr17	78874038	cg24207068	1.04974e-10	1.94201e-05	-0.155097
rs7208264	chr17	78874800	cg24207068	1.04974e-10	1.94201e-05	-0.155097
rs6057753	chr20	31788037	cg05840533	1.08628e-10	1.94201e-05	-0.194873
rs735625	chr20	31793004	cg05840533	1.08628e-10	1.94201e-05	-0.194873
rs3751943	chr17	78867733	cg24207068	1.09838e-10	1.94201e-05	0.16039
rs55929430	chr17	78867885	cg24207068	1.09838e-10	1.94201e-05	0.16039
rs55777744	chr17	78867951	cg24207068	1.09838e-10	1.94201e-05	0.16039
rs7502932	chr17	78869413	cg24207068	1.09838e-10	1.94201e-05	-0.16039
rs4969290	chr17	78871585	cg24207068	1.09838e-10	1.94201e-05	-0.16039
rs12232521	chr17	78872953	cg24207068	1.09838e-10	1.94201e-05	-0.16039
rs4969299	chr17	78873719	cg24207068	1.09838e-10	1.94201e-05	-0.16039
rs7222184	chr17	78873750	cg24207068	1.09838e-10	1.94201e-05	-0.16039
rs7225783	chr17	78874350	cg24207068	1.09838e-10	1.94201e-05	-0.16039
rs7208148	chr17	78874368	cg24207068	1.09838e-10	1.94201e-05	-0.16039
rs7226292	chr17	78874672	cg24207068	1.09838e-10	1.94201e-05	-0.16039
rs7503014	chr17	78868442	cg24207068	1.14037e-10	1.94201e-05	-0.167151
rs6565486	chr17	78868450	cg24207068	1.14037e-10	1.94201e-05	-0.167151
rs7217623	chr17	78873014	cg24207068	1.14037e-10	1.94201e-05	-0.167151
rs4969296	chr17	78873297	cg24207068	1.14037e-10	1.94201e-05	-0.167151
rs55926347	chr16	1699464	cg09065629	1.21475e-10	2.04222e-05	0.171815
rs3837748	chr16	1623473	cg09065629	1.22368e-10	2.04222e-05	0.180811
rs61074696	chr1	108664013	cg06207961	1.26221e-10	2.08567e-05	0.148599
rs111955762	chr16	1664041	cg09065629	1.47956e-10	2.42084e-05	0.173085
rs4969293	chr17	78872101	cg24207068	1.49445e-10	2.42146e-05	-0.166294
rs12447357	chr16	1639793	cg09065629	1.57583e-10	2.52878e-05	0.179164
rs911139	chr20	31793069	cg05840533	1.66792e-10	2.65107e-05	-0.194304
rs12596975	chr16	1624493	cg09065629	1.69191e-10	2.66382e-05	0.180744
rs2333984	chr17	78867377	cg24207068	1.73722e-10	2.70959e-05	0.176565
rs725914	chr20	31811551	cg05840533	1.79026e-10	2.76648e-05	-0.196011
rs8064817	chr17	78865950	cg24207068	1.90507e-10	2.91687e-05	0.166554
rs2289765	chr17	78865630	cg24207068	1.93735e-10	2.93934e-05	0.172298
rs2333987	chr17	78867041	cg24207068	2.17657e-10	3.24332e-05	0.165144
rs2333986	chr17	78867061	cg24207068	2.17657e-10	3.24332e-05	0.165144
rs11715838	chr3	136702184	cg22746584	2.35132e-10	3.38777e-05	0.216038
rs9935190	chr16	1723018	cg09065629	2.35197e-10	3.38777e-05	0.172375
rs9935203	chr16	1723087	cg09065629	2.35197e-10	3.38777e-05	0.172375
rs4942855	chr13	50195096	cg08779649	2.35471e-10	3.38777e-05	0.108766
rs12447979	chr16	1688806	cg09065629	2.63307e-10	3.75587e-05	0.170828
rs11865609	chr16	1691281	cg09065629	2.71995e-10	3.84691e-05	0.17072
rs7213674	chr17	78875183	cg24207068	3.66122e-10	5.13467e-05	-0.158706
rs3178656	chr16	1713513	cg09065629	4.01458e-10	5.58332e-05	0.168898
rs583714	chr5	180243311	cg00514575	4.09713e-10	5.65104e-05	0.180974
rs662474	chr5	180242809	cg00514575	4.18763e-10	5.72852e-05	0.180993
rs140950029	chr16	1631591	cg09065629	4.28855e-10	5.81887e-05	0.175801
rs72500838	chr6	26745393	cg26531700	4.45723e-10	5.99897e-05	-0.202231
rs8052868	chr16	1627508	cg09065629	4.64883e-10	6.10906e-05	0.176214
rs8182166	chr16	1627755	cg09065629	4.64883e-10	6.10906e-05	0.176214
rs397788767	chr16	1627973	cg09065629	4.64883e-10	6.10906e-05	0.176214
rs4969289	chr17	78869374	cg24207068	4.79178e-10	6.24771e-05	-0.150258
rs28455949	chr6	26740947	cg26531700	4.95391e-10	6.40903e-05	0.156643
rs398042018	chr16	1670926	cg09065629	5.24606e-10	6.73479e-05	0.167864
rs4969297	chr17	78873464	cg24207068	5.50295e-10	7.01065e-05	-0.170126
rs6600160	chr16	1722385	cg09065629	5.54634e-10	7.01239e-05	0.161997
rs2289764	chr17	78865546	cg24207068	5.69853e-10	7.15065e-05	0.167914
rs7196996	chr16	1682972	cg09065629	5.80029e-10	7.21665e-05	0.168353
rs9277733	chr6	33092379	cg15019001	5.8558e-10	7.21665e-05	-0.13904
rs11658567	chr17	78235300	cg22443212	5.9241e-10	7.21665e-05	-0.169735
rs10871507	chr17	78256053	cg22443212	5.9241e-10	7.21665e-05	-0.169735
rs669395	chr5	180243227	cg00514575	6.04286e-10	7.28759e-05	0.179514
rs12163951	chr5	180216794	cg00514575	6.1063e-10	7.28759e-05	0.186333
rs55871480	chr3	136676702	cg22746584	6.157e-10	7.28759e-05	0.210699
rs73232000	chr3	136705231	cg22746584	6.157e-10	7.28759e-05	0.210699
rs4969291	chr17	78871992	cg24207068	6.57517e-10	7.6204e-05	-0.155321
rs4969292	chr17	78872094	cg24207068	6.57517e-10	7.6204e-05	-0.155321
rs4969298	chr17	78873473	cg24207068	6.57517e-10	7.6204e-05	-0.155321
rs34284832	chr2	74350966	cg05890377	6.73174e-10	7.74806e-05	-0.204558
rs796891782	chr6	30107107	cg12758147	8.13968e-10	9.3044e-05	0.154682
rs397897285	chr16	56644992	cg10443421	8.26524e-10	9.38366e-05	-0.121576
rs72835227	chr6	26745451	cg26531700	8.74762e-10	9.8642e-05	-0.192022
rs9277928	chr6	33128460	cg15019001	1.02556e-09	0.000109809	-0.141512
rs734181	chr6	33130208	cg15019001	1.02556e-09	0.000109809	-0.141512
rs2235498	chr6	33130430	cg15019001	1.02556e-09	0.000109809	-0.141512
rs1612955	chr1	108661717	cg06207961	1.02643e-09	0.000109809	0.125817
rs555435	chr1	108662439	cg06207961	1.02643e-09	0.000109809	0.125817
rs680557	chr1	108662651	cg06207961	1.02643e-09	0.000109809	0.125817
rs1660418	chr1	108662928	cg06207961	1.02643e-09	0.000109809	0.125817
rs1777450	chr1	108663295	cg06207961	1.02643e-09	0.000109809	0.125817
rs624335	chr5	180240026	cg00514575	1.09354e-09	0.000116243	0.18951
rs2517653	chr6	30121185	cg12758147	1.12791e-09	0.000119138	0.163218
rs1777449	chr1	108662747	cg06207961	1.27423e-09	0.000125557	0.122234
rs694234	chr1	108662774	cg06207961	1.27423e-09	0.000125557	0.122234
rs1660417	chr1	108663044	cg06207961	1.27423e-09	0.000125557	0.122234
rs1660415	chr1	108663361	cg06207961	1.27423e-09	0.000125557	0.122234
rs665659	chr1	108663841	cg06207961	1.27423e-09	0.000125557	0.122234
rs8069705	chr17	78254067	cg22443212	1.31282e-09	0.000125557	-0.164748
rs3784835	chr16	1609843	cg09065629	1.34667e-09	0.000125557	0.197003
rs3784836	chr16	1610176	cg09065629	1.34667e-09	0.000125557	0.197003
rs11248883	chr16	1614240	cg09065629	1.34667e-09	0.000125557	0.197003
rs11648609	chr16	1616201	cg09065629	1.34667e-09	0.000125557	0.197003
rs11648819	chr16	1616663	cg09065629	1.34667e-09	0.000125557	0.197003
rs77486198	chr16	1616838	cg09065629	1.34667e-09	0.000125557	0.197003
rs11641175	chr16	1618007	cg09065629	1.34667e-09	0.000125557	0.197003
rs76069945	chr16	1620468	cg09065629	1.34667e-09	0.000125557	0.197003
rs12448197	chr16	1621119	cg09065629	1.34667e-09	0.000125557	0.197003
rs72481037	chr16	1621702	cg09065629	1.34667e-09	0.000125557	0.197003
rs59963862	chr16	1621967	cg09065629	1.34667e-09	0.000125557	0.197003
rs59591750	chr16	1641551	cg09065629	1.34667e-09	0.000125557	0.197003
rs12446250	chr16	1643552	cg09065629	1.34667e-09	0.000125557	0.197003
rs12449265	chr16	1643606	cg09065629	1.34667e-09	0.000125557	0.197003
rs78305748	chr16	1648685	cg09065629	1.34667e-09	0.000125557	0.197003
rs72500837	chr6	26745353	cg26531700	1.37673e-09	0.000127647	-0.183337
rs17135503	chr16	1777493	cg09065629	1.44343e-09	0.00013236	0.165014
rs11867045	chr16	1780958	cg09065629	1.44343e-09	0.00013236	0.165014
rs56821198	chr17	78870160	cg24207068	1.45618e-09	0.0001328	-0.146141
rs9277753	chr6	33094809	cg15019001	1.60302e-09	0.000145396	-0.137781
rs664689	chr1	7970092	cg13962846	1.96357e-09	0.000177136	-0.154217
rs7562230	chr2	20887369	cg10553204	2.13286e-09	0.000191374	-0.0898076
rs9277746	chr6	33093777	cg15019001	2.32619e-09	0.000207605	-0.137221
rs78104539	chr16	1613297	cg09065629	2.50912e-09	0.00022274	0.196409
rs28416358	chr12	132862319	cg06766860	2.53545e-09	0.000223886	-0.153646
rs1660416	chr1	108663218	cg06207961	2.5571e-09	0.000224609	0.123462
rs72526691	chr16	1695056	cg09065629	2.60945e-09	0.000228008	0.16374
rs80064098	chr16	1642906	cg09065629	2.62991e-09	0.000228497	0.199299
rs76842429	chr16	1636896	cg09065629	2.65612e-09	0.000228497	0.197172
rs77750249	chr16	1636935	cg09065629	2.65612e-09	0.000228497	0.197172
rs2419	chr2	20884262	cg10553204	2.69235e-09	0.000230425	-0.0902614
rs2289082	chr2	20881958	cg10553204	2.91354e-09	0.000232146	-0.0906387
rs13382862	chr2	20882449	cg10553204	2.91354e-09	0.000232146	-0.0906387
rs9277723	chr6	33091454	cg15019001	2.94892e-09	0.000232146	-0.134976
rs9277724	chr6	33091471	cg15019001	2.94892e-09	0.000232146	-0.134976
rs9277725	chr6	33091543	cg15019001	2.94892e-09	0.000232146	-0.134976
rs9277727	chr6	33091661	cg15019001	2.94892e-09	0.000232146	-0.134976
rs9277729	chr6	33091874	cg15019001	2.94892e-09	0.000232146	-0.134976
rs370066367	chr6	33091990	cg15019001	2.94892e-09	0.000232146	-0.134976
rs9277731	chr6	33092131	cg15019001	2.94892e-09	0.000232146	-0.134976
rs9277735	chr6	33092477	cg15019001	2.94892e-09	0.000232146	-0.134976
rs9277744	chr6	33092824	cg15019001	2.94892e-09	0.000232146	-0.134976
rs9277745	chr6	33092962	cg15019001	2.94892e-09	0.000232146	-0.134976
rs6913744	chr6	33093300	cg15019001	2.94892e-09	0.000232146	-0.134976
rs6913896	chr6	33093365	cg15019001	2.94892e-09	0.000232146	-0.134976
rs9277747	chr6	33093851	cg15019001	2.94892e-09	0.000232146	-0.134976
rs9277750	chr6	33093964	cg15019001	2.94892e-09	0.000232146	-0.134976
rs9277760	chr6	33095312	cg15019001	2.94892e-09	0.000232146	-0.134976
rs9753578	chr20	31773355	cg05840533	2.98877e-09	0.000234179	-0.181343
rs71010924	chr7	6879966	cg18179357	3.04444e-09	0.00023642	-0.0952508
rs6149380	chr5	180231136	cg00514575	3.04571e-09	0.00023642	0.18283
rs766932	chr6	33082729	cg15019001	3.10131e-09	0.000237423	-0.137478
rs1810472	chr6	33083121	cg15019001	3.10131e-09	0.000237423	-0.137478
rs909800	chr6	33083202	cg15019001	3.10131e-09	0.000237423	-0.137478
rs7807287	chr7	6877519	cg18179357	3.44048e-09	0.000262186	-0.100511
rs2280145	chr17	78875620	cg24207068	3.51069e-09	0.00026632	-0.130819
rs13385499	chr2	20882413	cg10553204	3.5839e-09	0.000270644	-0.0912165
rs7545880	chr1	108664188	cg06207961	3.76211e-09	0.000282821	-0.128224
rs28459286	chr12	132863773	cg06766860	3.84915e-09	0.000286687	-0.152371
rs28506948	chr12	132863981	cg06766860	3.84915e-09	0.000286687	-0.152371
rs57817879	chr5	180220261	cg00514575	3.93865e-09	0.000286687	0.179393
rs62407790	chr5	180233755	cg00514575	3.93865e-09	0.000286687	0.179393
rs59698542	chr17	78869992	cg24207068	3.95095e-09	0.000286687	-0.138399
rs58504207	chr17	78870002	cg24207068	3.95095e-09	0.000286687	-0.138399
rs61259441	chr17	78870054	cg24207068	3.95095e-09	0.000286687	-0.138399
rs202119891	chr17	78870117	cg24207068	3.95095e-09	0.000286687	-0.138399
rs73231985	chr3	136691808	cg22746584	4.56219e-09	0.000329606	0.21113
rs4720686	chr7	6868354	cg18179357	4.80438e-09	0.00033821	-0.0999408
rs75995500	chr5	180229120	cg00514575	4.96149e-09	0.00033821	0.180137
rs35510689	chr16	1684027	cg09065629	5.40483e-09	0.00033821	0.165702
rs9277736	chr6	33092512	cg15019001	5.4742e-09	0.00033821	-0.132415
rs9277741	chr6	33092594	cg15019001	5.4742e-09	0.00033821	-0.132415
rs9277748	chr6	33093876	cg15019001	5.4742e-09	0.00033821	-0.132415
rs9277758	chr6	33095162	cg15019001	5.4742e-09	0.00033821	-0.132415
rs9277759	chr6	33095234	cg15019001	5.4742e-09	0.00033821	-0.132415
rs386699914	chr6	33094968	cg15019001	5.48876e-09	0.00033821	-0.132845
rs7223646	chr17	78874242	cg24207068	5.55146e-09	0.00033821	-0.145529
rs397790407	chr20	31783527	cg05840533	5.66013e-09	0.00033821	-0.189284
rs12446060	chr16	1613365	cg09065629	5.7868e-09	0.00033821	0.193659
rs11646462	chr16	1618112	cg09065629	5.7868e-09	0.00033821	0.193659
rs8069822	chr17	78866410	cg24207068	5.80628e-09	0.00033821	0.147469
rs6731793	chr2	74350441	cg05890377	5.939e-09	0.00033821	0.197282
rs4852329	chr2	74354544	cg05890377	5.939e-09	0.00033821	0.197282
rs12619982	chr2	74356022	cg05890377	5.939e-09	0.00033821	0.197282
rs7502391	chr17	78875303	cg24207068	6.00775e-09	0.00033821	-0.153077
rs340595	chr2	20889714	cg10553204	6.06769e-09	0.00033821	0.0879013
rs9261444	chr6	30094611	cg12758147	6.1915e-09	0.00033821	0.155986
rs9261445	chr6	30094788	cg12758147	6.1915e-09	0.00033821	0.155986
rs9261446	chr6	30094840	cg12758147	6.1915e-09	0.00033821	0.155986
rs9261448	chr6	30095329	cg12758147	6.1915e-09	0.00033821	0.155986
rs9261449	chr6	30096005	cg12758147	6.1915e-09	0.00033821	0.155986
rs1419673	chr6	30096717	cg12758147	6.1915e-09	0.00033821	0.155986
rs374785449	chr6	30096914	cg12758147	6.1915e-09	0.00033821	0.155986
rs1419671	chr6	30097170	cg12758147	6.1915e-09	0.00033821	0.155986
rs9261450	chr6	30097818	cg12758147	6.1915e-09	0.00033821	0.155986
rs9261451	chr6	30097920	cg12758147	6.1915e-09	0.00033821	0.155986
rs757264	chr6	30098248	cg12758147	6.1915e-09	0.00033821	0.155986
rs757263	chr6	30098323	cg12758147	6.1915e-09	0.00033821	0.155986
rs3888580	chr6	30098389	cg12758147	6.1915e-09	0.00033821	0.155986
rs1076229	chr6	30098609	cg12758147	6.1915e-09	0.00033821	0.155986
rs9261453	chr6	30099948	cg12758147	6.1915e-09	0.00033821	0.155986
rs9261455	chr6	30099996	cg12758147	6.1915e-09	0.00033821	0.155986
rs9261456	chr6	30100040	cg12758147	6.1915e-09	0.00033821	0.155986
rs9261457	chr6	30100221	cg12758147	6.1915e-09	0.00033821	0.155986
rs9261458	chr6	30100570	cg12758147	6.1915e-09	0.00033821	0.155986
rs9261462	chr6	30102011	cg12758147	6.1915e-09	0.00033821	0.155986
rs9261463	chr6	30102064	cg12758147	6.1915e-09	0.00033821	0.155986
rs4713293	chr6	30102415	cg12758147	6.1915e-09	0.00033821	0.155986
rs1541270	chr6	30103331	cg12758147	6.1915e-09	0.00033821	0.155986
rs9261465	chr6	30103745	cg12758147	6.1915e-09	0.00033821	0.155986
rs9261467	chr6	30103898	cg12758147	6.1915e-09	0.00033821	0.155986
rs9261468	chr6	30104480	cg12758147	6.1915e-09	0.00033821	0.155986
rs9261471	chr6	30105349	cg12758147	6.1915e-09	0.00033821	0.155986
rs9261473	chr6	30105544	cg12758147	6.1915e-09	0.00033821	0.155986
rs796635079	chr6	30106970	cg12758147	6.1915e-09	0.00033821	0.155986
rs9261488	chr6	30109412	cg12758147	6.1915e-09	0.00033821	0.155986
rs9261489	chr6	30109482	cg12758147	6.1915e-09	0.00033821	0.155986
rs9261495	chr6	30110880	cg12758147	6.1915e-09	0.00033821	0.155986
rs9261499	chr6	30111478	cg12758147	6.1915e-09	0.00033821	0.155986
rs9261500	chr6	30111487	cg12758147	6.1915e-09	0.00033821	0.155986
rs9261503	chr6	30111863	cg12758147	6.1915e-09	0.00033821	0.155986
rs9261505	chr6	30112408	cg12758147	6.1915e-09	0.00033821	0.155986
rs9261511	chr6	30113245	cg12758147	6.1915e-09	0.00033821	0.155986
rs9261512	chr6	30114216	cg12758147	6.1915e-09	0.00033821	0.155986
rs3815079	chr6	30114365	cg12758147	6.1915e-09	0.00033821	0.155986
rs4959044	chr6	30114666	cg12758147	6.1915e-09	0.00033821	0.155986
rs4959012	chr6	30114845	cg12758147	6.1915e-09	0.00033821	0.155986
rs757262	chr6	30114955	cg12758147	6.1915e-09	0.00033821	0.155986
rs757261	chr6	30115063	cg12758147	6.1915e-09	0.00033821	0.155986
rs757259	chr6	30115542	cg12758147	6.1915e-09	0.00033821	0.155986
rs1573299	chr6	30115965	cg12758147	6.1915e-09	0.00033821	0.155986
rs1573297	chr6	30116341	cg12758147	6.1915e-09	0.00033821	0.155986
rs9261514	chr6	30116537	cg12758147	6.1915e-09	0.00033821	0.155986
rs9261517	chr6	30116661	cg12758147	6.1915e-09	0.00033821	0.155986
rs9261521	chr6	30117773	cg12758147	6.1915e-09	0.00033821	0.155986
rs9261522	chr6	30117781	cg12758147	6.1915e-09	0.00033821	0.155986
rs9261524	chr6	30117921	cg12758147	6.1915e-09	0.00033821	0.155986
rs1557611	chr6	30118360	cg12758147	6.1915e-09	0.00033821	0.155986
rs1557610	chr6	30118488	cg12758147	6.1915e-09	0.00033821	0.155986
rs1557607	chr6	30118637	cg12758147	6.1915e-09	0.00033821	0.155986
rs4392759	chr6	30118707	cg12758147	6.1915e-09	0.00033821	0.155986
rs4563249	chr2	74354016	cg05890377	6.22144e-09	0.00033821	0.196023
rs2177707	chr2	74356850	cg05890377	6.22144e-09	0.00033821	0.196023
rs9261482	chr6	30108336	cg12758147	6.50649e-09	0.000352558	0.149567
rs666068	chr1	7970383	cg13962846	6.56781e-09	0.000354393	-0.156739
rs147379401	chr2	74350781	cg05890377	6.58283e-09	0.000354393	-0.192817
rs35972580	chr16	1638323	cg09065629	6.79213e-09	0.000364485	0.195997
rs10271281	chr7	6883169	cg18179357	6.86406e-09	0.000367164	-0.0980686
rs13423093	chr2	20888419	cg10553204	7.14544e-09	0.000377048	-0.0865061
rs9277742	chr6	33092689	cg15019001	7.21585e-09	0.000377048	-0.130366
rs9261459	chr6	30101237	cg12758147	7.25841e-09	0.000377048	0.155275
rs2857439	chr6	30106296	cg12758147	7.25841e-09	0.000377048	0.155275
rs646806	chr5	180241640	cg00514575	7.28086e-09	0.000377048	0.170406
rs62396249	chr6	26726575	cg26531700	7.38226e-09	0.000377048	-0.150428
rs1040795	chr20	31779747	cg05840533	7.4168e-09	0.000377048	-0.180447
rs62405459	chr5	180227032	cg00514575	7.86217e-09	0.000377048	0.177367
rs62407761	chr5	180227628	cg00514575	7.86217e-09	0.000377048	0.177367
rs62407764	chr5	180227886	cg00514575	7.86217e-09	0.000377048	0.177367
rs62407765	chr5	180227904	cg00514575	7.86217e-09	0.000377048	0.177367
rs57597025	chr5	180228080	cg00514575	7.86217e-09	0.000377048	0.177367
rs6872096	chr5	180228751	cg00514575	7.86217e-09	0.000377048	0.177367
rs6871213	chr5	180228974	cg00514575	7.86217e-09	0.000377048	0.177367
rs6893442	chr5	180229013	cg00514575	7.86217e-09	0.000377048	0.177367
rs3806861	chr5	180230104	cg00514575	7.86217e-09	0.000377048	0.177367
rs3806862	chr5	180230235	cg00514575	7.86217e-09	0.000377048	0.177367
rs3806863	chr5	180230370	cg00514575	7.86217e-09	0.000377048	0.177367
rs3806864	chr5	180230486	cg00514575	7.86217e-09	0.000377048	0.177367
rs3806865	chr5	180230642	cg00514575	7.86217e-09	0.000377048	0.177367
rs3806866	chr5	180230661	cg00514575	7.86217e-09	0.000377048	0.177367
rs3842026	chr5	180231064	cg00514575	7.86217e-09	0.000377048	0.177367
rs34060154	chr5	180231245	cg00514575	7.86217e-09	0.000377048	0.177367
rs35747419	chr5	180231255	cg00514575	7.86217e-09	0.000377048	0.177367
rs397752479	chr5	180231312	cg00514575	7.86217e-09	0.000377048	0.177367
rs12054946	chr5	180231427	cg00514575	7.86217e-09	0.000377048	0.177367
rs12054728	chr5	180231452	cg00514575	7.86217e-09	0.000377048	0.177367
rs12054947	chr5	180231521	cg00514575	7.86217e-09	0.000377048	0.177367
rs3822408	chr5	180232126	cg00514575	7.86217e-09	0.000377048	0.177367
rs58794502	chr5	180232473	cg00514575	7.86217e-09	0.000377048	0.177367
rs58072284	chr5	180232480	cg00514575	7.86217e-09	0.000377048	0.177367
rs58982582	chr5	180232515	cg00514575	7.86217e-09	0.000377048	0.177367
rs12054821	chr5	180233240	cg00514575	7.86217e-09	0.000377048	0.177367
rs57876091	chr5	180234514	cg00514575	7.86217e-09	0.000377048	0.177367
rs397883948	chr5	180235389	cg00514575	7.86217e-09	0.000377048	0.177367
rs3733750	chr5	180235503	cg00514575	7.86217e-09	0.000377048	0.177367
rs4476910	chr7	6884764	cg18179357	8.04003e-09	0.000384473	-0.0971339
rs28461284	chr12	132861998	cg06766860	8.35672e-09	0.000398476	-0.148556
rs5875234	chr6	30098259	cg12758147	8.47544e-09	0.000402985	0.160145
rs6980421	chr7	6878225	cg18179357	9.04969e-09	0.000427851	-0.0970586
rs4265086	chr7	6885597	cg18179357	9.04969e-09	0.000427851	-0.0970586
rs9085	chr2	20884973	cg10553204	9.1549e-09	0.000431603	-0.0868292
rs9357094	chr6	30167476	cg12758147	9.59518e-09	0.000451085	0.157886
rs9277743	chr6	33092724	cg15019001	9.78568e-09	0.000458749	-0.130059
rs373813200	chr11	322307	cg03140412	9.828e-09	0.000459442	0.221867
rs7208146	chr17	78874167	cg24207068	9.90376e-09	0.000461691	-0.119065
rs9261504	chr6	30111932	cg12758147	1.03352e-08	0.000478465	0.153852
rs2012330	chr17	78884941	cg24207068	1.03496e-08	0.000478465	-0.159345
rs7220598	chr17	78885690	cg24207068	1.03496e-08	0.000478465	-0.159345
rs77565647	chr2	74350896	cg05890377	1.04836e-08	0.000483321	-0.195509
rs35379437	chr16	1651258	cg09065629	1.09728e-08	0.000500344	0.185591
rs59000332	chr16	1652621	cg09065629	1.09728e-08	0.000500344	0.185591
rs1570210	chr16	1654265	cg09065629	1.09728e-08	0.000500344	0.185591
rs35220693	chr16	1655439	cg09065629	1.09728e-08	0.000500344	0.185591
rs62407767	chr5	180229896	cg00514575	1.10899e-08	0.000504308	0.175481
rs4558471	chr17	78884949	cg24207068	1.13732e-08	0.000515783	-0.152065
rs72549455	chr5	180229935	cg00514575	1.16428e-08	0.000523897	0.175698
rs72549454	chr5	180229964	cg00514575	1.16428e-08	0.000523897	0.175698
rs918133	chr12	127391909	cg23395688	1.16463e-08	0.000523897	0.152256
rs9261433	chr6	30086927	cg12758147	1.18898e-08	0.000527456	0.154091
rs9261440	chr6	30090820	cg12758147	1.18898e-08	0.000527456	0.154091
rs9261442	chr6	30093744	cg12758147	1.18898e-08	0.000527456	0.154091
rs9261526	chr6	30119275	cg12758147	1.2394e-08	0.000527456	0.158715
rs9261529	chr6	30120134	cg12758147	1.2394e-08	0.000527456	0.158715
rs9261530	chr6	30120164	cg12758147	1.2394e-08	0.000527456	0.158715
rs9261531	chr6	30120268	cg12758147	1.2394e-08	0.000527456	0.158715
rs2285796	chr6	30120450	cg12758147	1.2394e-08	0.000527456	0.158715
rs2857433	chr6	30120633	cg12758147	1.2394e-08	0.000527456	0.158715
rs9261532	chr6	30120945	cg12758147	1.2394e-08	0.000527456	0.158715
rs9261533	chr6	30121258	cg12758147	1.2394e-08	0.000527456	0.158715
rs3108161	chr2	74350475	cg05890377	1.24207e-08	0.000527456	-0.192672
rs3108162	chr2	74350603	cg05890377	1.24207e-08	0.000527456	-0.192672
rs3099822	chr2	74350610	cg05890377	1.24207e-08	0.000527456	-0.192672
rs3099823	chr2	74350615	cg05890377	1.24207e-08	0.000527456	-0.192672
rs74258864	chr2	74350634	cg05890377	1.24207e-08	0.000527456	-0.192672
rs74467355	chr2	74350853	cg05890377	1.24207e-08	0.000527456	-0.192672
rs142436966	chr2	74351590	cg05890377	1.24207e-08	0.000527456	-0.192672
rs828850	chr2	74352407	cg05890377	1.24207e-08	0.000527456	-0.192672
rs34514588	chr2	74352443	cg05890377	1.24207e-08	0.000527456	-0.192672
rs828845	chr2	74354218	cg05890377	1.24207e-08	0.000527456	-0.192672
rs828841	chr2	74355312	cg05890377	1.24207e-08	0.000527456	-0.192672
rs62396250	chr6	26726613	cg26531700	1.29807e-08	0.000546227	-0.164453
rs4724863	chr7	6875212	cg18179357	1.3215e-08	0.000546227	-0.0975715
rs7807849	chr7	6877833	cg18179357	1.3215e-08	0.000546227	-0.0975715
rs6956797	chr7	6878199	cg18179357	1.3215e-08	0.000546227	-0.0975715
rs13229743	chr7	6880486	cg18179357	1.3215e-08	0.000546227	-0.0975715
rs13230122	chr7	6880784	cg18179357	1.3215e-08	0.000546227	-0.0975715
rs13244095	chr7	6880805	cg18179357	1.3215e-08	0.000546227	-0.0975715
rs9691310	chr7	6886715	cg18179357	1.3215e-08	0.000546227	-0.0975715
rs9690561	chr7	6886751	cg18179357	1.3215e-08	0.000546227	-0.0975715
rs11533960	chr7	6886759	cg18179357	1.3215e-08	0.000546227	-0.0975715
rs139813383	chr6	30120118	cg12758147	1.32227e-08	0.000546227	0.158697
rs828843	chr2	74354887	cg05890377	1.37322e-08	0.000565872	-0.187538
rs71918068	chr2	74353308	cg05890377	1.42257e-08	0.000569704	0.196626
rs2280644	chr2	74358411	cg05890377	1.42257e-08	0.000569704	0.196626
rs56097305	chr17	13961007	cg27005118	1.45799e-08	0.000569704	-0.0776822
rs9261490	chr6	30109831	cg12758147	1.46099e-08	0.000569704	0.153086
rs9261491	chr6	30109861	cg12758147	1.46099e-08	0.000569704	0.153086
rs9261492	chr6	30110058	cg12758147	1.46099e-08	0.000569704	0.153086
rs9261496	chr6	30111014	cg12758147	1.46099e-08	0.000569704	0.153086
rs9261501	chr6	30111526	cg12758147	1.46099e-08	0.000569704	0.153086
rs9261502	chr6	30111610	cg12758147	1.46099e-08	0.000569704	0.153086
rs9280908	chr6	30111886	cg12758147	1.46099e-08	0.000569704	0.153086
rs9261507	chr6	30112627	cg12758147	1.46099e-08	0.000569704	0.153086
rs9261508	chr6	30112704	cg12758147	1.46099e-08	0.000569704	0.153086
rs9261509	chr6	30112906	cg12758147	1.46099e-08	0.000569704	0.153086
rs3815086	chr6	30113344	cg12758147	1.46099e-08	0.000569704	0.153086
rs3815085	chr6	30113417	cg12758147	1.46099e-08	0.000569704	0.153086
rs3815084	chr6	30113427	cg12758147	1.46099e-08	0.000569704	0.153086
rs1541324	chr6	30113471	cg12758147	1.46099e-08	0.000569704	0.153086
rs3815082	chr6	30113955	cg12758147	1.46099e-08	0.000569704	0.153086
rs9261518	chr6	30116985	cg12758147	1.46099e-08	0.000569704	0.153086
rs9261519	chr6	30117101	cg12758147	1.46099e-08	0.000569704	0.153086
rs9261523	chr6	30117913	cg12758147	1.46099e-08	0.000569704	0.153086
rs9261525	chr6	30118128	cg12758147	1.46099e-08	0.000569704	0.153086
rs2280642	chr2	74358252	cg05890377	1.46444e-08	0.000569704	0.195482
rs2280643	chr2	74358286	cg05890377	1.46444e-08	0.000569704	0.195482
rs7221866	chr17	78874235	cg24207068	1.47693e-08	0.000572278	-0.137301
rs72915068	chr2	74356185	cg05890377	1.48135e-08	0.000572278	0.189579
rs11675066	chr2	74357165	cg05890377	1.48135e-08	0.000572278	0.189579
rs3948684	chr17	13963808	cg27005118	1.51189e-08	0.0005803	-0.0769799
rs7219449	chr17	13964070	cg27005118	1.51189e-08	0.0005803	-0.0769799
rs11978506	chr7	6884883	cg18179357	1.51254e-08	0.0005803	-0.0958957
rs2711231	chr7	6863474	cg18179357	1.52096e-08	0.00058219	-0.095879
rs2462575	chr2	74351410	cg05890377	1.53915e-08	0.000587807	-0.193283
rs13230003	chr7	6880695	cg18179357	1.58088e-08	0.000602363	-0.0951636
rs9691768	chr7	6886615	cg18179357	1.68714e-08	0.000640416	-0.0950727
rs3130151	chr6	33115024	cg15019001	1.68842e-08	0.000640416	0.130172
rs9261493	chr6	30110337	cg12758147	1.71821e-08	0.000650235	0.148449
rs9691145	chr7	6886359	cg18179357	1.7978e-08	0.000678816	-0.0926717
rs9277910	chr6	33124052	cg15019001	1.84887e-08	0.000696525	-0.145711
rs1026150	chr2	74345780	cg05890377	1.85917e-08	0.00069766	-0.181179
rs4724867	chr7	6878837	cg18179357	1.86442e-08	0.00069766	-0.0942948
rs4724868	chr7	6878861	cg18179357	1.86442e-08	0.00069766	-0.0942948
rs3129239	chr6	33110568	cg15019001	1.93512e-08	0.000722496	0.125914
rs1723290	chr2	74347308	cg05890377	1.9491e-08	0.000724636	-0.187119
rs4724878	chr7	6886123	cg18179357	1.96079e-08	0.000724636	-0.0925259
rs4853010	chr2	74361113	cg05890377	1.96257e-08	0.000724636	0.194184
rs4853011	chr2	74361122	cg05890377	1.96257e-08	0.000724636	0.194184
rs4853012	chr2	74361290	cg05890377	1.96257e-08	0.000724636	0.194184
rs67391432	chr4	121628149	cg07870920	2.06482e-08	0.000757365	-0.196451
rs11730049	chr4	121630224	cg07870920	2.06482e-08	0.000757365	-0.196451
rs11730092	chr4	121630332	cg07870920	2.06482e-08	0.000757365	-0.196451
rs34256430	chr7	6881768	cg18179357	2.07163e-08	0.000758197	-0.0941404
rs1029237	chr6	30138662	cg12758147	2.09542e-08	0.000758495	0.1564
rs929156	chr6	30139699	cg12758147	2.09542e-08	0.000758495	0.1564
rs6723185	chr2	74344884	cg05890377	2.10804e-08	0.000758495	0.187596
rs7968539	chr12	53353123	cg05393297	2.12002e-08	0.000758495	-0.219287
rs727266	chr12	53356411	cg05393297	2.12002e-08	0.000758495	-0.219287
rs2363631	chr12	53357710	cg05393297	2.12002e-08	0.000758495	-0.219287
rs370374472	chr12	53357870	cg05393297	2.12002e-08	0.000758495	-0.219287
rs6580923	chr12	53358352	cg05393297	2.12002e-08	0.000758495	-0.219287
rs4919752	chr12	53359229	cg05393297	2.12002e-08	0.000758495	-0.219287
rs2517655	chr6	30121048	cg12758147	2.12244e-08	0.000758495	0.156236
rs2508030	chr6	30121096	cg12758147	2.12244e-08	0.000758495	0.156236
rs10265409	chr7	6869304	cg18179357	2.1491e-08	0.00076638	-0.0943912
rs11869583	chr17	78250873	cg22443212	2.20743e-08	0.000783898	-0.152376
rs7979944	chr12	127392099	cg23395688	2.20762e-08	0.000783898	0.153418
rs9280902	chr6	30100479	cg12758147	2.24102e-08	0.000794069	0.160772
rs371043306	chr6	30109879	cg12758147	2.2586e-08	0.000798603	0.150693
rs111582443	chr3	136692201	cg22746584	2.34415e-08	0.000804267	0.205336
rs13241510	chr7	6877149	cg18179357	2.35417e-08	0.000804267	-0.0934441
rs13223755	chr7	6881849	cg18179357	2.35417e-08	0.000804267	-0.0934441
rs2368655	chr7	6883991	cg18179357	2.35417e-08	0.000804267	-0.0934441
rs4299916	chr7	6884416	cg18179357	2.35417e-08	0.000804267	-0.0934441
rs4452712	chr7	6884444	cg18179357	2.35417e-08	0.000804267	-0.0934441
rs6883883	chr5	180222229	cg00514575	2.37253e-08	0.000804267	0.172938
rs828880	chr2	74361121	cg05890377	2.3927e-08	0.000804267	-0.188216
rs1723283	chr2	74344926	cg05890377	2.40528e-08	0.000804267	-0.187666
rs1723284	chr2	74344963	cg05890377	2.40528e-08	0.000804267	-0.187666
rs9261447	chr6	30095202	cg12758147	2.42058e-08	0.000804267	0.14509
rs1419672	chr6	30096772	cg12758147	2.42058e-08	0.000804267	0.14509
rs1541268	chr6	30103394	cg12758147	2.42058e-08	0.000804267	0.14509
rs9261466	chr6	30103840	cg12758147	2.42058e-08	0.000804267	0.14509
rs9261470	chr6	30104808	cg12758147	2.42058e-08	0.000804267	0.14509
rs9261472	chr6	30105391	cg12758147	2.42058e-08	0.000804267	0.14509
rs9261481	chr6	30108111	cg12758147	2.42058e-08	0.000804267	0.14509
rs9261485	chr6	30108751	cg12758147	2.42058e-08	0.000804267	0.14509
rs9261486	chr6	30109063	cg12758147	2.42058e-08	0.000804267	0.14509
rs374597862	chr6	30109172	cg12758147	2.42058e-08	0.000804267	0.14509
rs9277728	chr6	33091810	cg15019001	2.42579e-08	0.000804267	-0.130515
rs71582305	chr5	148034040	cg04091563	2.43778e-08	0.000804267	-0.194778
rs35445561	chr4	121625733	cg07870920	2.44079e-08	0.000804267	-0.192154
rs71600494	chr4	121627293	cg07870920	2.44079e-08	0.000804267	-0.192154
rs34414268	chr4	121627321	cg07870920	2.44079e-08	0.000804267	-0.192154
rs397755458	chr4	121627349	cg07870920	2.44079e-08	0.000804267	-0.192154
rs35576528	chr4	121629494	cg07870920	2.44079e-08	0.000804267	-0.192154
rs35418908	chr4	121629651	cg07870920	2.44079e-08	0.000804267	-0.192154
rs35349319	chr4	121629844	cg07870920	2.44079e-08	0.000804267	-0.192154
rs397957140	chr2	74352746	cg05890377	2.44841e-08	0.000804267	-0.186998
rs828847	chr2	74353440	cg05890377	2.44841e-08	0.000804267	-0.186998
rs828846	chr2	74353501	cg05890377	2.44841e-08	0.000804267	-0.186998
rs2058095	chr17	13960056	cg27005118	2.45774e-08	0.000804267	-0.0769038
rs10852820	chr17	13964644	cg27005118	2.45774e-08	0.000804267	-0.0769038
rs10775377	chr17	13964744	cg27005118	2.45774e-08	0.000804267	-0.0769038
rs11870480	chr17	13965432	cg27005118	2.45774e-08	0.000804267	-0.0769038
rs11657234	chr17	13966000	cg27005118	2.45774e-08	0.000804267	-0.0769038
rs11078221	chr17	13966221	cg27005118	2.45774e-08	0.000804267	-0.0769038
rs702464	chr2	74361641	cg05890377	2.49206e-08	0.0008139	-0.18625
rs702463	chr2	74361279	cg05890377	2.50133e-08	0.000815332	-0.189115
rs13163982	chr5	148026299	cg04091563	2.67713e-08	0.000857077	-0.19506
rs397790884	chr17	13964404	cg27005118	2.68883e-08	0.000857077	-0.0750368
rs28505617	chr7	6833705	cg18179357	2.71229e-08	0.000857077	-0.122731
rs4724866	chr7	6878623	cg18179357	2.71753e-08	0.000857077	-0.0941542
rs59570457	chr2	74344282	cg05890377	2.72568e-08	0.000857077	0.18883
rs6707619	chr2	74344656	cg05890377	2.72568e-08	0.000857077	0.18883
rs6707729	chr2	74344685	cg05890377	2.72568e-08	0.000857077	0.18883
rs60705299	chr2	74345370	cg05890377	2.72568e-08	0.000857077	0.18883
rs12622106	chr2	20883561	cg10553204	2.75e-08	0.000857077	-0.0910243
rs10171934	chr2	20884546	cg10553204	2.75e-08	0.000857077	-0.0910243
rs13385191	chr2	20888265	cg10553204	2.75e-08	0.000857077	-0.0910243
rs10871506	chr17	78256045	cg22443212	2.75915e-08	0.000857077	-0.155683
rs828848	chr2	74352930	cg05890377	2.77299e-08	0.000857077	-0.191249
rs10903268	chr5	180221135	cg00514575	2.8178e-08	0.000857077	0.171596
rs6883373	chr5	180221663	cg00514575	2.8178e-08	0.000857077	0.171596
rs398065464	chr5	180221688	cg00514575	2.8178e-08	0.000857077	0.171596
rs6887410	chr5	180221751	cg00514575	2.8178e-08	0.000857077	0.171596
rs74455281	chr5	180221837	cg00514575	2.8178e-08	0.000857077	0.171596
rs6861358	chr5	180221878	cg00514575	2.8178e-08	0.000857077	0.171596
rs11249746	chr5	180222439	cg00514575	2.8178e-08	0.000857077	0.171596
rs62405452	chr5	180222789	cg00514575	2.8178e-08	0.000857077	0.171596
rs62405453	chr5	180222846	cg00514575	2.8178e-08	0.000857077	0.171596
rs72648855	chr5	180222999	cg00514575	2.8178e-08	0.000857077	0.171596
rs72650615	chr5	180223044	cg00514575	2.8178e-08	0.000857077	0.171596
rs72650616	chr5	180223064	cg00514575	2.8178e-08	0.000857077	0.171596
rs62405454	chr5	180223193	cg00514575	2.8178e-08	0.000857077	0.171596
rs34950689	chr5	180223261	cg00514575	2.8178e-08	0.000857077	0.171596
rs6867984	chr5	180223416	cg00514575	2.8178e-08	0.000857077	0.171596
rs6872629	chr5	180223814	cg00514575	2.8178e-08	0.000857077	0.171596
rs6898961	chr5	180223831	cg00514575	2.8178e-08	0.000857077	0.171596
rs117657946	chr5	180224259	cg00514575	2.8178e-08	0.000857077	0.171596
rs2129059	chr5	180225013	cg00514575	2.8178e-08	0.000857077	0.171596
rs10464108	chr5	180225308	cg00514575	2.8178e-08	0.000857077	0.171596
rs62405457	chr5	180225542	cg00514575	2.8178e-08	0.000857077	0.171596
rs72650618	chr5	180225815	cg00514575	2.8178e-08	0.000857077	0.171596
rs2857438	chr6	30106202	cg12758147	2.82329e-08	0.000857077	0.144355
rs9261480	chr6	30107309	cg12758147	2.82329e-08	0.000857077	0.144355
rs397876550	chr3	136707549	cg22746584	2.82455e-08	0.000857077	0.187899
rs58759652	chr2	74344902	cg05890377	2.88506e-08	0.000858223	0.187452
rs60330274	chr2	74346268	cg05890377	2.88506e-08	0.000858223	0.187452
rs3736697	chr6	29696654	cg17264941	2.89337e-08	0.000858223	0.179521
rs9261527	chr6	30119392	cg12758147	2.89618e-08	0.000858223	0.155705
rs13194768	chr6	30147494	cg12758147	2.91421e-08	0.000858223	0.154012
rs2239530	chr6	30152115	cg12758147	2.91421e-08	0.000858223	0.154012
rs7843	chr6	30152367	cg12758147	2.91421e-08	0.000858223	0.154012
rs1042338	chr6	30152789	cg12758147	2.91421e-08	0.000858223	0.154012
rs28381563	chr6	30159300	cg12758147	2.91421e-08	0.000858223	0.154012
rs2517616	chr6	30162458	cg12758147	2.91421e-08	0.000858223	0.154012
rs4711211	chr6	30162809	cg12758147	2.91421e-08	0.000858223	0.154012
rs2517607	chr6	30173544	cg12758147	2.91421e-08	0.000858223	0.154012
rs2844775	chr6	30179422	cg12758147	2.91421e-08	0.000858223	0.154012
rs17194607	chr6	30181320	cg12758147	2.91421e-08	0.000858223	0.154012
rs63475060	chr6	30184402	cg12758147	2.91421e-08	0.000858223	0.154012
rs9380159	chr6	30186681	cg12758147	2.91421e-08	0.000858223	0.154012
rs766726949	chr2	74337353	cg05890377	2.96626e-08	0.000858223	-0.191445
rs12130782	chr1	33190058	cg04892182	3.00511e-08	0.000858223	-0.120909
rs957765	chr6	30142690	cg12758147	3.03048e-08	0.000858223	0.154177
rs11533958	chr7	6886653	cg18179357	3.03065e-08	0.000858223	-0.0945463
rs9690556	chr7	6886701	cg18179357	3.03065e-08	0.000858223	-0.0945463
rs9277730	chr6	33091886	cg15019001	3.05632e-08	0.000858223	-0.144314
rs9277751	chr6	33094144	cg15019001	3.05632e-08	0.000858223	-0.144314
rs9277761	chr6	33095647	cg15019001	3.05632e-08	0.000858223	-0.144314
rs9277765	chr6	33096394	cg15019001	3.05632e-08	0.000858223	-0.144314
rs9277766	chr6	33096574	cg15019001	3.05632e-08	0.000858223	-0.144314
rs2294476	chr6	33099075	cg15019001	3.05632e-08	0.000858223	-0.144314
rs9277771	chr6	33099371	cg15019001	3.05632e-08	0.000858223	-0.144314
rs9277772	chr6	33099426	cg15019001	3.05632e-08	0.000858223	-0.144314
rs4571551	chr6	33101094	cg15019001	3.05632e-08	0.000858223	-0.144314
rs9277826	chr6	33102217	cg15019001	3.05632e-08	0.000858223	-0.144314
rs9277836	chr6	33104095	cg15019001	3.05632e-08	0.000858223	-0.144314
rs9277878	chr6	33107316	cg15019001	3.05632e-08	0.000858223	-0.144314
rs4713610	chr6	33107955	cg15019001	3.05632e-08	0.000858223	-0.144314
rs9277883	chr6	33108789	cg15019001	3.05632e-08	0.000858223	-0.144314
rs4713613	chr6	33115121	cg15019001	3.05632e-08	0.000858223	-0.144314
rs9277898	chr6	33116848	cg15019001	3.05632e-08	0.000858223	-0.144314
rs9277899	chr6	33118368	cg15019001	3.05632e-08	0.000858223	-0.144314
rs721845	chr6	33123571	cg15019001	3.05632e-08	0.000858223	-0.144314
rs9277913	chr6	33124918	cg15019001	3.05632e-08	0.000858223	-0.144314
rs9277914	chr6	33124929	cg15019001	3.05632e-08	0.000858223	-0.144314
rs9277915	chr6	33125298	cg15019001	3.05632e-08	0.000858223	-0.144314
rs9277927	chr6	33128395	cg15019001	3.05632e-08	0.000858223	-0.144314
rs4452177	chr2	74345206	cg05890377	3.05928e-08	0.000858223	0.185772
rs62407768	chr5	180229950	cg00514575	3.05973e-08	0.000858223	0.171266
rs67189003	chr17	78236399	cg22443212	3.1008e-08	0.000863249	0.263348
rs721847	chr6	33123931	cg15019001	3.13953e-08	0.000863249	-0.143297
rs13110048	chr4	121548688	cg07870920	3.16041e-08	0.000863249	-0.200872
rs397880564	chr4	121551434	cg07870920	3.16041e-08	0.000863249	-0.200872
rs67545956	chr4	121558739	cg07870920	3.16041e-08	0.000863249	-0.200872
rs13115111	chr4	121561783	cg07870920	3.16041e-08	0.000863249	-0.200872
rs10518373	chr4	121574701	cg07870920	3.16041e-08	0.000863249	-0.200872
rs36052384	chr4	121608254	cg07870920	3.16041e-08	0.000863249	-0.200872
rs35833719	chr4	121608368	cg07870920	3.16041e-08	0.000863249	-0.200872
rs35821073	chr4	121609930	cg07870920	3.16041e-08	0.000863249	-0.200872
rs13152087	chr4	121617738	cg07870920	3.16041e-08	0.000863249	-0.200872
rs13135003	chr4	121618411	cg07870920	3.16041e-08	0.000863249	-0.200872
rs34563379	chr4	121620135	cg07870920	3.16041e-08	0.000863249	-0.200872
rs7700189	chr4	121620841	cg07870920	3.16041e-08	0.000863249	-0.200872
rs71597088	chr4	121620899	cg07870920	3.16041e-08	0.000863249	-0.200872
rs11726937	chr4	121622149	cg07870920	3.16041e-08	0.000863249	-0.200872
rs11721869	chr4	121630369	cg07870920	3.18466e-08	0.000867695	-0.183288
rs12478482	chr2	74359420	cg05890377	3.18708e-08	0.000867695	0.190391
rs112042758	chr2	74351211	cg05890377	3.20981e-08	0.00087207	0.193975
rs73231988	chr3	136692308	cg22746584	3.3068e-08	0.00087207	0.203148
rs73231989	chr3	136692376	cg22746584	3.3068e-08	0.00087207	0.203148
rs2122290	chr2	74358901	cg05890377	3.32267e-08	0.00087207	0.194221
rs373813200	chr11	322307	cg04029159	3.34848e-08	0.00087207	0.190697
rs9634243	chr12	53360531	cg05393297	3.3512e-08	0.00087207	-0.217161
rs9261535	chr6	30127323	cg12758147	3.4146e-08	0.00087207	0.154221
rs397810429	chr5	148029297	cg04091563	3.42064e-08	0.00087207	-0.201668
rs4969226	chr17	78885940	cg24207068	3.42371e-08	0.00087207	-0.152852
rs6970760	chr7	6877183	cg18179357	3.50951e-08	0.00087207	-0.093734
rs7807277	chr7	6877316	cg18179357	3.50951e-08	0.00087207	-0.093734
rs13240671	chr7	6880185	cg18179357	3.50951e-08	0.00087207	-0.093734
rs10252670	chr7	6881141	cg18179357	3.50951e-08	0.00087207	-0.093734
rs13244097	chr7	6880811	cg18179357	3.55345e-08	0.00087207	-0.0940788
rs4504618	chr8	125269638	cg08203624	3.62108e-08	0.00087207	-0.136316
rs4593526	chr8	125269707	cg08203624	3.62108e-08	0.00087207	-0.136316
rs7003974	chr8	125269988	cg08203624	3.62108e-08	0.00087207	-0.136316
rs6984141	chr8	125270233	cg08203624	3.62108e-08	0.00087207	-0.136316
rs10091808	chr8	125271780	cg08203624	3.62108e-08	0.00087207	-0.136316
rs55945711	chr8	125280963	cg08203624	3.62108e-08	0.00087207	-0.136316
rs67153514	chr8	125284001	cg08203624	3.62108e-08	0.00087207	-0.136316
rs2055038	chr12	53355955	cg05393297	3.7089e-08	0.00087207	-0.210055
rs4919754	chr12	53359396	cg05393297	3.7089e-08	0.00087207	-0.210055
rs4919755	chr12	53359416	cg05393297	3.7089e-08	0.00087207	-0.210055
rs9277863	chr6	33105995	cg15019001	3.74502e-08	0.00087207	0.125716
rs9277865	chr6	33106094	cg15019001	3.74502e-08	0.00087207	0.125716
rs9277866	chr6	33106109	cg15019001	3.74502e-08	0.00087207	0.125716
rs3129257	chr6	33106957	cg15019001	3.74502e-08	0.00087207	0.125716
rs3129250	chr6	33109397	cg15019001	3.74502e-08	0.00087207	0.125716
rs3129248	chr6	33109658	cg15019001	3.74502e-08	0.00087207	0.125716
rs3129247	chr6	33109678	cg15019001	3.74502e-08	0.00087207	0.125716
rs9277885	chr6	33109747	cg15019001	3.74502e-08	0.00087207	0.125716
rs9277886	chr6	33109768	cg15019001	3.74502e-08	0.00087207	0.125716
rs9277887	chr6	33109780	cg15019001	3.74502e-08	0.00087207	0.125716
rs3129245	chr6	33109814	cg15019001	3.74502e-08	0.00087207	0.125716
rs3129244	chr6	33109845	cg15019001	3.74502e-08	0.00087207	0.125716
rs7750683	chr6	33110834	cg15019001	3.74502e-08	0.00087207	0.125716
rs7754362	chr6	33111028	cg15019001	3.74502e-08	0.00087207	0.125716
rs3129218	chr6	33114894	cg15019001	3.74502e-08	0.00087207	0.125716
rs3116972	chr6	33114950	cg15019001	3.74502e-08	0.00087207	0.125716
rs3116971	chr6	33115062	cg15019001	3.74502e-08	0.00087207	0.125716
rs3116970	chr6	33115259	cg15019001	3.74502e-08	0.00087207	0.125716
rs3116969	chr6	33115326	cg15019001	3.74502e-08	0.00087207	0.125716
rs3116968	chr6	33115382	cg15019001	3.74502e-08	0.00087207	0.125716
rs3116967	chr6	33115423	cg15019001	3.74502e-08	0.00087207	0.125716
rs3130153	chr6	33115762	cg15019001	3.74502e-08	0.00087207	0.125716
rs2395362	chr6	33115935	cg15019001	3.74502e-08	0.00087207	0.125716
rs2395363	chr6	33116015	cg15019001	3.74502e-08	0.00087207	0.125716
rs2395364	chr6	33116022	cg15019001	3.74502e-08	0.00087207	0.125716
rs2395365	chr6	33116222	cg15019001	3.74502e-08	0.00087207	0.125716
rs2395367	chr6	33116367	cg15019001	3.74502e-08	0.00087207	0.125716
rs3066402	chr6	33116372	cg15019001	3.74502e-08	0.00087207	0.125716
rs2395368	chr6	33116385	cg15019001	3.74502e-08	0.00087207	0.125716
rs760901	chr6	33116897	cg15019001	3.74502e-08	0.00087207	0.125716
rs3130155	chr6	33116905	cg15019001	3.74502e-08	0.00087207	0.125716
rs3129213	chr6	33120103	cg15019001	3.74502e-08	0.00087207	0.125716
rs756441	chr6	33122171	cg15019001	3.74502e-08	0.00087207	0.125716
rs3129210	chr6	33122876	cg15019001	3.74502e-08	0.00087207	0.125716
rs9691330	chr7	6887058	cg18179357	3.7755e-08	0.00087207	-0.0934176
rs36120141	chr5	148029097	cg04091563	3.81601e-08	0.00087207	-0.197112
rs36055891	chr5	148030655	cg04091563	3.81601e-08	0.00087207	-0.197112
rs13156592	chr5	148030762	cg04091563	3.81601e-08	0.00087207	-0.197112
rs55926330	chr5	148031051	cg04091563	3.81601e-08	0.00087207	-0.197112
rs55899027	chr5	148031074	cg04091563	3.81601e-08	0.00087207	-0.197112
rs56006283	chr5	148031190	cg04091563	3.81601e-08	0.00087207	-0.197112
rs55802510	chr5	148031512	cg04091563	3.81601e-08	0.00087207	-0.197112
rs13173350	chr5	148033473	cg04091563	3.81601e-08	0.00087207	-0.197112
rs77926695	chr6	26745492	cg26531700	3.82341e-08	0.00087207	-0.145854
rs10170771	chr2	20883216	cg10553204	3.83326e-08	0.00087207	-0.0910253
rs10182643	chr2	20884586	cg10553204	3.83326e-08	0.00087207	-0.0910253
rs34547173	chr5	148028136	cg04091563	3.86009e-08	0.00087207	-0.193851
rs9277911	chr6	33124395	cg15019001	3.87547e-08	0.00087207	-0.141705
rs1660433	chr1	108644247	cg06207961	3.90454e-08	0.00087207	0.112666
rs9282435	chr6	33094423	cg15019001	3.9078e-08	0.00087207	-0.139569
rs10016240	chr4	121548228	cg07870920	3.93608e-08	0.00087207	-0.195758
rs67116157	chr4	121551068	cg07870920	3.93608e-08	0.00087207	-0.195758
rs11732667	chr4	121552890	cg07870920	3.93608e-08	0.00087207	-0.195758
rs11732762	chr4	121553173	cg07870920	3.93608e-08	0.00087207	-0.195758
rs397879965	chr4	121554146	cg07870920	3.93608e-08	0.00087207	-0.195758
rs1353469	chr4	121555706	cg07870920	3.93608e-08	0.00087207	-0.195758
rs13104063	chr4	121556052	cg07870920	3.93608e-08	0.00087207	-0.195758
rs34091035	chr4	121559816	cg07870920	3.93608e-08	0.00087207	-0.195758
rs1390555	chr4	121560161	cg07870920	3.93608e-08	0.00087207	-0.195758
rs35683155	chr4	121561663	cg07870920	3.93608e-08	0.00087207	-0.195758
rs13114914	chr4	121561707	cg07870920	3.93608e-08	0.00087207	-0.195758
rs13120782	chr4	121561934	cg07870920	3.93608e-08	0.00087207	-0.195758
rs144484994	chr4	121569769	cg07870920	3.93608e-08	0.00087207	-0.195758
rs13138888	chr4	121582628	cg07870920	3.93608e-08	0.00087207	-0.195758
rs13114990	chr4	121582672	cg07870920	3.93608e-08	0.00087207	-0.195758
rs67061841	chr4	121584631	cg07870920	3.93608e-08	0.00087207	-0.195758
rs67464100	chr4	121584770	cg07870920	3.93608e-08	0.00087207	-0.195758
rs2101890	chr4	121609977	cg07870920	3.93608e-08	0.00087207	-0.195758
rs34537501	chr4	121610917	cg07870920	3.93608e-08	0.00087207	-0.195758
rs13146556	chr4	121611554	cg07870920	3.93608e-08	0.00087207	-0.195758
rs35251153	chr4	121612902	cg07870920	3.93608e-08	0.00087207	-0.195758
rs13137989	chr4	121615731	cg07870920	3.93608e-08	0.00087207	-0.195758
rs13134136	chr4	121618046	cg07870920	3.93608e-08	0.00087207	-0.195758
rs11723445	chr4	121619289	cg07870920	3.93608e-08	0.00087207	-0.195758
rs35666859	chr4	121619320	cg07870920	3.93608e-08	0.00087207	-0.195758
rs36062454	chr4	121619834	cg07870920	3.93608e-08	0.00087207	-0.195758
rs11731264	chr4	121622136	cg07870920	3.93608e-08	0.00087207	-0.195758
rs80263291	chr16	1675740	cg09065629	3.93662e-08	0.00087207	0.179812
rs12444635	chr16	1676627	cg09065629	3.93662e-08	0.00087207	0.179812
rs57329069	chr16	1677969	cg09065629	3.93662e-08	0.00087207	0.179812
rs12447174	chr16	1680463	cg09065629	3.93662e-08	0.00087207	0.179812
rs59618125	chr16	1681142	cg09065629	3.93662e-08	0.00087207	0.179812
rs17135441	chr16	1681752	cg09065629	3.93662e-08	0.00087207	0.179812
rs79989600	chr16	1686654	cg09065629	3.93662e-08	0.00087207	0.179812
rs79583741	chr16	1688087	cg09065629	3.93662e-08	0.00087207	0.179812
rs12447452	chr16	1690665	cg09065629	3.93662e-08	0.00087207	0.179812
rs78672477	chr16	1690941	cg09065629	3.93662e-08	0.00087207	0.179812
rs76901435	chr16	1691813	cg09065629	3.93662e-08	0.00087207	0.179812
rs12447757	chr16	1693965	cg09065629	3.93662e-08	0.00087207	0.179812
rs12444617	chr16	1694151	cg09065629	3.93662e-08	0.00087207	0.179812
rs79037663	chr16	1695119	cg09065629	3.93662e-08	0.00087207	0.179812
rs74479429	chr16	1696158	cg09065629	3.93662e-08	0.00087207	0.179812
rs75467759	chr16	1696512	cg09065629	3.93662e-08	0.00087207	0.179812
rs59630965	chr16	1697351	cg09065629	3.93662e-08	0.00087207	0.179812
rs77920226	chr16	1697929	cg09065629	3.93662e-08	0.00087207	0.179812
rs57994715	chr16	1700823	cg09065629	3.93662e-08	0.00087207	0.179812
rs12445657	chr16	1703011	cg09065629	3.93662e-08	0.00087207	0.179812
rs112745905	chr16	1704066	cg09065629	3.93662e-08	0.00087207	0.179812
rs12443570	chr16	1705368	cg09065629	3.93662e-08	0.00087207	0.179812
rs12446041	chr16	1708389	cg09065629	3.93662e-08	0.00087207	0.179812
rs17135478	chr16	1712322	cg09065629	3.93662e-08	0.00087207	0.179812
rs60354228	chr16	1712377	cg09065629	3.93662e-08	0.00087207	0.179812
rs76021136	chr16	1713479	cg09065629	3.93662e-08	0.00087207	0.179812
rs12598284	chr16	1714196	cg09065629	3.93662e-08	0.00087207	0.179812
rs60766555	chr16	1716717	cg09065629	3.93662e-08	0.00087207	0.179812
rs749442	chr16	1718744	cg09065629	3.93662e-08	0.00087207	0.179812
rs12448154	chr16	1721340	cg09065629	3.93662e-08	0.00087207	0.179812
rs12448164	chr16	1721391	cg09065629	3.93662e-08	0.00087207	0.179812
rs80113508	chr16	1721656	cg09065629	3.93662e-08	0.00087207	0.179812
rs75258564	chr16	1722143	cg09065629	3.93662e-08	0.00087207	0.179812
rs79778317	chr16	1722286	cg09065629	3.93662e-08	0.00087207	0.179812
rs3803572	chr16	1726754	cg09065629	3.93662e-08	0.00087207	0.179812
rs77667973	chr16	1728714	cg09065629	3.93662e-08	0.00087207	0.179812
rs60291089	chr2	74344890	cg05890377	3.93747e-08	0.00087207	0.182952
rs9277791	chr6	33100487	cg15019001	3.95038e-08	0.00087207	-0.142088
rs4713611	chr6	33108015	cg15019001	3.95038e-08	0.00087207	-0.142088
rs9277884	chr6	33109589	cg15019001	3.95038e-08	0.00087207	-0.142088
rs9277908	chr6	33123245	cg15019001	3.95038e-08	0.00087207	-0.142088
rs9277909	chr6	33123281	cg15019001	3.95038e-08	0.00087207	-0.142088
rs55966740	chr13	50147394	cg08779649	4.01792e-08	0.000878841	0.121189
rs11620126	chr13	50153526	cg08779649	4.01792e-08	0.000878841	0.121189
rs11148156	chr13	50156420	cg08779649	4.01792e-08	0.000878841	0.121189
rs11618686	chr13	50173911	cg08779649	4.01792e-08	0.000878841	0.121189
rs9568274	chr13	50179334	cg08779649	4.01792e-08	0.000878841	0.121189
rs147431651	chr13	50184965	cg08779649	4.01792e-08	0.000878841	0.121189
rs11616980	chr13	50187949	cg08779649	4.01792e-08	0.000878841	0.121189
rs3999450	chr6	26756317	cg26531700	4.05884e-08	0.000886631	-0.121658
rs6457718	chr6	33103827	cg15019001	4.09132e-08	0.000890712	0.125918
rs9277841	chr6	33104672	cg15019001	4.09132e-08	0.000890712	0.125918
rs115729443	chr16	1658454	cg09065629	4.09354e-08	0.000890712	0.182305
rs9261443	chr6	30094315	cg12758147	4.10417e-08	0.000891862	0.143815
rs11653325	chr17	78910629	cg24207068	4.1504e-08	0.000900736	-0.143701
rs2462574	chr2	74351155	cg05890377	4.24252e-08	0.000919532	-0.183615
rs4429500	chr2	74345336	cg05890377	4.26e-08	0.000922123	0.1854
rs2303988	chr15	83332077	cg19175742	4.3206e-08	0.00093403	0.215767
rs743964	chr16	1657853	cg09065629	4.43732e-08	0.000956783	0.180462
rs763153	chr16	1658086	cg09065629	4.43732e-08	0.000956783	0.180462
rs61521879	chr2	74346208	cg05890377	4.46279e-08	0.000961034	0.184127
rs6715351	chr2	74346119	cg05890377	4.52903e-08	0.000974042	0.184067
rs9258156	chr6	29685450	cg17264941	4.59933e-08	0.000985352	0.171175
rs9258158	chr6	29688180	cg17264941	4.59933e-08	0.000985352	0.171175
rs3736694	chr6	29696849	cg17264941	4.59933e-08	0.000985352	0.171175
rs9277799	chr6	33100800	cg15019001	4.62496e-08	0.000989571	-0.140725
rs377180245	chr7	6870931	cg18179357	4.75848e-08	0.00101684	-0.0914909
rs9904983	chr17	78891753	cg24207068	4.84829e-08	0.00102829	-0.15547
rs4969305	chr17	78893513	cg24207068	4.84829e-08	0.00102829	-0.15547
rs4969302	chr17	78890470	cg24207068	4.85384e-08	0.00102829	-0.148696
rs61535015	chr17	78891058	cg24207068	4.85384e-08	0.00102829	-0.148696
rs9897437	chr17	78891148	cg24207068	4.85384e-08	0.00102829	-0.148696
rs4969303	chr17	78891923	cg24207068	4.85384e-08	0.00102829	-0.148696
rs3116797	chr6	29672360	cg17264941	4.87987e-08	0.00102829	-0.15734
rs796335481	chr6	29672438	cg17264941	4.87987e-08	0.00102829	-0.15734
rs3094727	chr6	29672529	cg17264941	4.87987e-08	0.00102829	-0.15734
rs1736919	chr6	29697517	cg17264941	4.87987e-08	0.00102829	-0.15734
rs1737069	chr6	29730730	cg17264941	4.87987e-08	0.00102829	-0.15734
rs2508031	chr6	30121066	cg12758147	4.99691e-08	0.00103407	0.152988
rs9277830	chr6	33103584	cg15019001	4.99876e-08	0.00103407	-0.142092
rs4713609	chr6	33105611	cg15019001	4.99876e-08	0.00103407	-0.142092
rs4711319	chr6	33107461	cg15019001	4.99876e-08	0.00103407	-0.142092
rs139347438	chr6	33108585	cg15019001	4.99876e-08	0.00103407	-0.142092
rs9277894	chr6	33114634	cg15019001	4.99876e-08	0.00103407	-0.142092
rs721844	chr6	33123532	cg15019001	4.99876e-08	0.00103407	-0.142092
rs9277912	chr6	33124658	cg15019001	4.99876e-08	0.00103407	-0.142092
rs9261461	chr6	30101950	cg12758147	5.01264e-08	0.00103407	0.142784
rs1541267	chr6	30103571	cg12758147	5.01264e-08	0.00103407	0.142784
rs2857458	chr6	30104783	cg12758147	5.01264e-08	0.00103407	0.142784
rs9261483	chr6	30108468	cg12758147	5.01264e-08	0.00103407	0.142784
rs9261484	chr6	30108683	cg12758147	5.01264e-08	0.00103407	0.142784
rs9261498	chr6	30111351	cg12758147	5.01264e-08	0.00103407	0.142784
rs4959011	chr6	30114623	cg12758147	5.01264e-08	0.00103407	0.142784
rs9261513	chr6	30115484	cg12758147	5.01264e-08	0.00103407	0.142784
rs1573298	chr6	30116160	cg12758147	5.01264e-08	0.00103407	0.142784
rs7501577	chr17	78915130	cg24207068	5.12738e-08	0.00105644	-0.152939
rs12549009	chr8	143323346	cg23422866	5.18493e-08	0.00106698	-0.152322
rs34285995	chr5	148038289	cg04091563	5.19723e-08	0.00106819	-0.197737
rs11248884	chr16	1627618	cg09065629	5.26865e-08	0.00107889	0.184704
rs11644174	chr16	1628225	cg09065629	5.26865e-08	0.00107889	0.184704
rs11647721	chr16	1628295	cg09065629	5.26865e-08	0.00107889	0.184704
rs13439439	chr8	125283572	cg08203624	5.32644e-08	0.00108805	-0.13917
rs13439237	chr8	125283887	cg08203624	5.32644e-08	0.00108805	-0.13917
rs35033793	chr5	148028379	cg04091563	5.49341e-08	0.00111398	-0.195883
rs62389023	chr5	148028763	cg04091563	5.49341e-08	0.00111398	-0.195883
rs56210805	chr5	148030409	cg04091563	5.49341e-08	0.00111398	-0.195883
rs13177014	chr5	148030594	cg04091563	5.49341e-08	0.00111398	-0.195883
rs56289442	chr5	148031667	cg04091563	5.49341e-08	0.00111398	-0.195883
rs13177716	chr5	148034502	cg04091563	5.49341e-08	0.00111398	-0.195883
rs76651378	chr5	180227667	cg00514575	5.52099e-08	0.00111821	0.1743
rs1667615	chr2	74348797	cg05890377	5.60228e-08	0.00113134	-0.187192
rs1667622	chr2	74350263	cg05890377	5.60228e-08	0.00113134	-0.187192
rs537587	chr1	108660646	cg06207961	5.60615e-08	0.00113134	0.109257
rs3130152	chr6	33115185	cg15019001	5.83174e-08	0.00117473	0.123977
rs3815080	chr6	30114101	cg12758147	5.83522e-08	0.00117473	0.142023
rs11715838	chr3	136702184	cg06392589	6.0433e-08	0.00121515	0.200812
rs2000260	chr1	108673405	cg06207961	6.05143e-08	0.00121532	-0.106144
rs9280901	chr6	30096034	cg12758147	6.08188e-08	0.00121997	0.146987
rs1166446	chr12	127385837	cg23395688	6.11977e-08	0.00122609	-0.139947
rs6758220	chr2	74337584	cg05890377	6.14946e-08	0.00123056	0.18347
rs9277811	chr6	33101433	cg15019001	6.35114e-08	0.00126788	-0.139958
rs9277900	chr6	33118919	cg15019001	6.35114e-08	0.00126788	-0.139958
rs4711320	chr6	33114778	cg15019001	6.38092e-08	0.00127231	-0.139219
rs28715517	chr14	63651512	cg07157030	6.41521e-08	0.00127457	-0.113036
rs10131702	chr14	63652465	cg07157030	6.41521e-08	0.00127457	-0.113036
rs10483764	chr14	63652792	cg07157030	6.41521e-08	0.00127457	-0.113036
rs9277828	chr6	33102547	cg15019001	6.54624e-08	0.00129752	-0.137515
rs9277872	chr6	33106560	cg15019001	6.54624e-08	0.00129752	-0.137515
rs2619733	chr5	180238039	cg00514575	6.59202e-08	0.00130504	0.160608
rs9277785	chr6	33100009	cg15019001	6.61865e-08	0.00130721	-0.136684
rs9277903	chr6	33120721	cg15019001	6.61865e-08	0.00130721	-0.136684
rs61512981	chr5	148036431	cg04091563	6.74951e-08	0.00132522	-0.19866
rs888961	chr5	148038897	cg04091563	6.74951e-08	0.00132522	-0.19866
rs62387966	chr5	148039806	cg04091563	6.74951e-08	0.00132522	-0.19866
rs58862611	chr5	148041361	cg04091563	6.74951e-08	0.00132522	-0.19866
rs35320559	chr5	148048038	cg04091563	6.74951e-08	0.00132522	-0.19866
rs9691192	chr7	6887169	cg18179357	6.84872e-08	0.00134312	-0.0906993
rs72650619	chr5	180226769	cg00514575	6.93689e-08	0.00135881	0.172525
rs35265258	chr5	148037763	cg04091563	6.98519e-08	0.00136667	-0.194996
rs9277800	chr6	33100820	cg15019001	6.99574e-08	0.00136713	-0.139466
rs746834	chr1	108666792	cg06207961	7.15251e-08	0.0013945	-0.116622
rs746853	chr1	108667225	cg06207961	7.15251e-08	0.0013945	-0.116622
rs10242703	chr7	6870635	cg18179357	7.29036e-08	0.00141972	-0.0915673
rs577141895	chr1	7973792	cg13962846	7.32697e-08	0.00142518	0.16808
rs60095937	chr16	1782964	cg09065629	7.44674e-08	0.00144343	0.176394
rs75024281	chr16	1784037	cg09065629	7.44674e-08	0.00144343	0.176394
rs111246013	chr16	1784875	cg09065629	7.44674e-08	0.00144343	0.176394
rs2743941	chr6	29755451	cg17264941	7.50542e-08	0.00145312	-0.152734
rs13244069	chr7	6880735	cg18179357	7.56307e-08	0.00146258	-0.0908684
rs74960954	chr16	1686738	cg09065629	7.59472e-08	0.00146701	0.180242
rs35418092	chr5	180224518	cg00514575	7.6763e-08	0.00148105	0.166421
rs9277925	chr6	33127138	cg15019001	7.6954e-08	0.00148153	-0.129079
rs828864	chr2	74336530	cg05890377	7.69652e-08	0.00148153	-0.184536
rs7699945	chr4	121620620	cg07870920	7.77584e-08	0.00149335	-0.196358
rs71597090	chr4	121622399	cg07870920	7.77584e-08	0.00149335	-0.196358
rs2333985	chr17	78867242	cg24207068	7.84481e-08	0.00150486	0.143013
rs9277905	chr6	33121408	cg15019001	7.87698e-08	0.0015093	-0.139486
rs79437938	chr17	78253910	cg22443212	7.89102e-08	0.00151026	0.255375
rs60952957	chr13	50180369	cg08779649	7.95708e-08	0.00151595	0.119763
rs1950305	chr14	63648805	cg07157030	7.97386e-08	0.00151595	-0.113709
rs2223948	chr14	63653096	cg07157030	7.97386e-08	0.00151595	-0.113709
rs9277691	chr6	33088825	cg15019001	7.98117e-08	0.00151595	-0.140402
rs9691185	chr7	6887106	cg18179357	8.00947e-08	0.00151595	-0.0887046
rs72650617	chr5	180224383	cg00514575	8.07309e-08	0.00151595	0.166406
rs828865	chr2	74336286	cg05890377	8.09261e-08	0.00151595	-0.188227
rs35987612	chr17	78846383	cg24207068	8.12518e-08	0.00151595	0.170708
rs72719397	chr8	125282930	cg08203624	8.20799e-08	0.00151595	-0.132607
rs1736913	chr6	29704400	cg17264941	8.23195e-08	0.00151595	-0.151554
rs79994310	chr16	1728755	cg09065629	8.29789e-08	0.00151595	0.178283
rs12521205	chr5	180221198	cg00514575	8.31895e-08	0.00151595	0.166907
rs1667616	chr2	74348125	cg05890377	8.32076e-08	0.00151595	-0.182457
rs9258163	chr6	29688814	cg17264941	8.34769e-08	0.00151595	0.173996
rs9258164	chr6	29688869	cg17264941	8.34769e-08	0.00151595	0.173996
rs9258166	chr6	29688900	cg17264941	8.34769e-08	0.00151595	0.173996
rs9258171	chr6	29689717	cg17264941	8.34769e-08	0.00151595	0.173996
rs9258172	chr6	29689973	cg17264941	8.34769e-08	0.00151595	0.173996
rs9258173	chr6	29690002	cg17264941	8.34769e-08	0.00151595	0.173996
rs9258174	chr6	29690026	cg17264941	8.34769e-08	0.00151595	0.173996
rs2075682	chr6	29691097	cg17264941	8.34769e-08	0.00151595	0.173996
rs2072896	chr6	29691140	cg17264941	8.34769e-08	0.00151595	0.173996
rs2076181	chr6	29691744	cg17264941	8.34769e-08	0.00151595	0.173996
rs2235383	chr6	29693499	cg17264941	8.34769e-08	0.00151595	0.173996
rs3734813	chr6	29694570	cg17264941	8.34769e-08	0.00151595	0.173996
rs3734814	chr6	29694680	cg17264941	8.34769e-08	0.00151595	0.173996
rs9258187	chr6	29695600	cg17264941	8.34769e-08	0.00151595	0.173996
rs370408238	chr6	29695976	cg17264941	8.34769e-08	0.00151595	0.173996
rs7742523	chr6	29697898	cg17264941	8.34769e-08	0.00151595	0.173996
rs6910733	chr6	29699385	cg17264941	8.34769e-08	0.00151595	0.173996
rs7753946	chr6	29700524	cg17264941	8.34769e-08	0.00151595	0.173996
rs7755571	chr6	29701943	cg17264941	8.34769e-08	0.00151595	0.173996
rs9258205	chr6	29703823	cg17264941	8.34769e-08	0.00151595	0.173996
rs9258207	chr6	29704443	cg17264941	8.34769e-08	0.00151595	0.173996
rs9258211	chr6	29706180	cg17264941	8.34769e-08	0.00151595	0.173996
rs9258214	chr6	29707043	cg17264941	8.34769e-08	0.00151595	0.173996
rs9258215	chr6	29707307	cg17264941	8.34769e-08	0.00151595	0.173996
rs9258216	chr6	29707530	cg17264941	8.34769e-08	0.00151595	0.173996
rs9258225	chr6	29712704	cg17264941	8.34769e-08	0.00151595	0.173996
rs9258227	chr6	29713155	cg17264941	8.34769e-08	0.00151595	0.173996
rs2076174	chr6	29713429	cg17264941	8.34769e-08	0.00151595	0.173996
rs9258228	chr6	29713613	cg17264941	8.34769e-08	0.00151595	0.173996
rs9258230	chr6	29714053	cg17264941	8.34769e-08	0.00151595	0.173996
rs6901686	chr6	29715721	cg17264941	8.34769e-08	0.00151595	0.173996
rs3823318	chr6	29718578	cg17264941	8.34769e-08	0.00151595	0.173996
rs9258260	chr6	29723161	cg17264941	8.34769e-08	0.00151595	0.173996
rs9258274	chr6	29729817	cg17264941	8.34769e-08	0.00151595	0.173996
rs78220989	chr16	1757349	cg09065629	8.49101e-08	0.0015403	0.1785
rs778720122	chr17	78865491	cg24207068	8.60536e-08	0.00155935	0.167239
rs72648854	chr5	180222312	cg00514575	8.66498e-08	0.00156845	0.166803
rs1957783	chr14	63652766	cg07157030	8.75909e-08	0.00158377	-0.113131
rs7552972	chr1	248566903	cg16274221	8.8145e-08	0.00159206	-0.14211
rs1397775	chr4	121633766	cg07870920	9.29135e-08	0.00163768	-0.205523
rs71600499	chr4	121635598	cg07870920	9.29135e-08	0.00163768	-0.205523
rs13145830	chr4	121641306	cg07870920	9.29135e-08	0.00163768	-0.205523
rs34631575	chr4	121642481	cg07870920	9.29135e-08	0.00163768	-0.205523
rs4843648	chr16	87682180	cg26764761	9.37838e-08	0.00163768	0.136008
rs2280147	chr17	78876227	cg24207068	9.40712e-08	0.00163768	-0.131573
rs60995425	chr8	125267007	cg08203624	9.46939e-08	0.00163768	-0.136353
rs4871476	chr8	125267503	cg08203624	9.46939e-08	0.00163768	-0.136353
rs17360746	chr8	125267777	cg08203624	9.46939e-08	0.00163768	-0.136353
rs4871477	chr8	125267825	cg08203624	9.46939e-08	0.00163768	-0.136353
rs4871478	chr8	125267846	cg08203624	9.46939e-08	0.00163768	-0.136353
rs17360788	chr8	125267926	cg08203624	9.46939e-08	0.00163768	-0.136353
rs7011052	chr8	125268076	cg08203624	9.46939e-08	0.00163768	-0.136353
rs7011213	chr8	125268157	cg08203624	9.46939e-08	0.00163768	-0.136353
rs7011528	chr8	125268239	cg08203624	9.46939e-08	0.00163768	-0.136353
rs10092616	chr8	125268506	cg08203624	9.46939e-08	0.00163768	-0.136353
rs17295226	chr8	125268857	cg08203624	9.46939e-08	0.00163768	-0.136353
rs4871480	chr8	125269095	cg08203624	9.46939e-08	0.00163768	-0.136353
rs4871481	chr8	125269286	cg08203624	9.46939e-08	0.00163768	-0.136353
rs4871482	chr8	125269400	cg08203624	9.46939e-08	0.00163768	-0.136353
rs6984642	chr8	125270609	cg08203624	9.46939e-08	0.00163768	-0.136353
rs6984921	chr8	125270665	cg08203624	9.46939e-08	0.00163768	-0.136353
rs146714296	chr8	125270920	cg08203624	9.46939e-08	0.00163768	-0.136353
rs9643192	chr8	125270952	cg08203624	9.46939e-08	0.00163768	-0.136353
rs113516458	chr8	125271699	cg08203624	9.46939e-08	0.00163768	-0.136353
rs10087137	chr8	125271970	cg08203624	9.46939e-08	0.00163768	-0.136353
rs10087062	chr8	125272082	cg08203624	9.46939e-08	0.00163768	-0.136353
rs10087222	chr8	125272314	cg08203624	9.46939e-08	0.00163768	-0.136353
rs56383080	chr8	125272338	cg08203624	9.46939e-08	0.00163768	-0.136353
rs17295548	chr8	125272840	cg08203624	9.46939e-08	0.00163768	-0.136353
rs56068026	chr8	125273052	cg08203624	9.46939e-08	0.00163768	-0.136353
rs61317371	chr8	125273397	cg08203624	9.46939e-08	0.00163768	-0.136353
rs9969472	chr8	125273840	cg08203624	9.46939e-08	0.00163768	-0.136353
rs9969475	chr8	125273878	cg08203624	9.46939e-08	0.00163768	-0.136353
rs9969473	chr8	125273921	cg08203624	9.46939e-08	0.00163768	-0.136353
rs9969479	chr8	125274055	cg08203624	9.46939e-08	0.00163768	-0.136353
rs9969624	chr8	125274241	cg08203624	9.46939e-08	0.00163768	-0.136353
rs9969480	chr8	125274252	cg08203624	9.46939e-08	0.00163768	-0.136353
rs55784871	chr8	125274271	cg08203624	9.46939e-08	0.00163768	-0.136353
rs112072320	chr8	125277020	cg08203624	9.46939e-08	0.00163768	-0.136353
rs66467223	chr8	125279128	cg08203624	9.46939e-08	0.00163768	-0.136353
rs34992616	chr7	6881898	cg18179357	9.65457e-08	0.00166798	-0.0888857
rs13161058	chr5	148034874	cg04091563	9.72195e-08	0.00166925	-0.197348
rs34643523	chr5	148036560	cg04091563	9.72195e-08	0.00166925	-0.197348
rs7720668	chr5	148042230	cg04091563	9.72195e-08	0.00166925	-0.197348
rs36173819	chr5	148048215	cg04091563	9.72195e-08	0.00166925	-0.197348
rs201842022	chr5	148049239	cg04091563	9.72195e-08	0.00166925	-0.197348
rs56075292	chr5	148052256	cg04091563	9.72195e-08	0.00166925	-0.197348
rs7222906	chr17	78874141	cg24207068	9.73759e-08	0.00167022	-0.114661
rs13148103	chr4	121562114	cg07870920	9.96082e-08	0.00170675	-0.194832
rs3117011	chr6	33095836	cg15019001	1.00863e-07	0.00172647	-0.124158
rs7204082	chr16	56620048	cg10443421	1.01273e-07	0.00173172	-0.103813
rs7739360	chr6	29685105	cg17264941	1.05514e-07	0.00179687	0.171345
rs7739388	chr6	29685155	cg17264941	1.05514e-07	0.00179687	0.171345
rs9258186	chr6	29692334	cg17264941	1.05514e-07	0.00179687	0.171345
rs7773358	chr6	29701800	cg17264941	1.05514e-07	0.00179687	0.171345
rs918134	chr12	127391825	cg23395688	1.07466e-07	0.00182825	0.143092
rs60565424	chr13	50197368	cg08779649	1.08279e-07	0.00184021	-0.0996907
rs11721492	chr4	121547401	cg07870920	1.09898e-07	0.00186393	-0.199061
rs34348079	chr4	121611392	cg07870920	1.09898e-07	0.00186393	-0.199061
rs28849489	chr1	248558962	cg16274221	1.11051e-07	0.00188156	-0.140932
rs12514155	chr5	180221355	cg00514575	1.11628e-07	0.00188943	0.169842
rs138368314	chr2	74351524	cg05890377	1.13328e-07	0.00191627	-0.181302
rs146511894	chr8	125282915	cg08203624	1.13658e-07	0.00191795	-0.135776
rs376284208	chr8	125283103	cg08203624	1.13658e-07	0.00191795	-0.135776
rs3129219	chr6	33114623	cg15019001	1.15812e-07	0.00195233	0.117575
rs7501689	chr17	78910800	cg24207068	1.16651e-07	0.00195855	-0.1497
rs6565496	chr17	78912599	cg24207068	1.16651e-07	0.00195855	-0.1497
rs6565498	chr17	78912982	cg24207068	1.16651e-07	0.00195855	-0.1497
rs7224976	chr17	78913441	cg24207068	1.16651e-07	0.00195855	-0.1497
rs11732068	chr4	121637306	cg07870920	1.17474e-07	0.00196308	-0.199677
rs11732180	chr4	121637647	cg07870920	1.17474e-07	0.00196308	-0.199677
rs34709185	chr4	121640957	cg07870920	1.17474e-07	0.00196308	-0.199677
rs754454241	chr5	180236824	cg00514575	1.17477e-07	0.00196308	0.162696
rs3117016	chr6	33095516	cg15019001	1.17626e-07	0.00196308	-0.123757
rs3129273	chr6	33095801	cg15019001	1.17626e-07	0.00196308	-0.123757
rs9898178	chr17	78878937	cg24207068	1.18659e-07	0.00197636	-0.140909
rs6565490	chr17	78888084	cg24207068	1.18659e-07	0.00197636	-0.140909
rs9277893	chr6	33113639	cg15019001	1.2059e-07	0.00200653	-0.14069
rs7521474	chr1	248566965	cg16274221	1.2101e-07	0.0020115	-0.14237
rs71600495	chr4	121628028	cg07870920	1.22747e-07	0.00203835	-0.174611
rs78128123	chr2	74347525	cg05890377	1.23283e-07	0.00204217	0.177474
rs2421752	chr2	74341615	cg05890377	1.23344e-07	0.00204217	0.180715
rs60964317	chr2	74343423	cg05890377	1.23344e-07	0.00204217	0.180715
rs1984791	chr11	9035027	cg12365402	1.23793e-07	0.00204758	0.121289
rs936712	chr5	180237084	cg00514575	1.24403e-07	0.00205562	0.159288
rs67712436	chr8	125276700	cg08203624	1.24819e-07	0.0020564	-0.140208
rs68047305	chr8	125279234	cg08203624	1.24819e-07	0.0020564	-0.140208
rs66961607	chr8	125279408	cg08203624	1.24819e-07	0.0020564	-0.140208
rs71597089	chr4	121621077	cg07870920	1.28495e-07	0.00211485	-0.195654
rs112206282	chr17	78240226	cg22443212	1.28923e-07	0.00211982	0.257181
rs60167901	chr8	125281636	cg08203624	1.29215e-07	0.00212253	-0.131383
rs72160329	chr11	9019183	cg12365402	1.31158e-07	0.00215021	0.123891
rs61876274	chr11	9019190	cg12365402	1.31158e-07	0.00215021	0.123891
rs11870191	chr17	13968359	cg27005118	1.31973e-07	0.00215299	-0.0726527
rs11867623	chr17	13968413	cg27005118	1.31973e-07	0.00215299	-0.0726527
rs9630712	chr17	13970617	cg27005118	1.31973e-07	0.00215299	0.0726527
rs3760311	chr17	13971916	cg27005118	1.31973e-07	0.00215299	0.0726527
rs4792434	chr17	13972221	cg27005118	1.31973e-07	0.00215299	0.0726527
rs9277907	chr6	33122985	cg15019001	1.34516e-07	0.00219234	-0.136103
rs796592966	chr6	33115201	cg15019001	1.34927e-07	0.00219689	0.122595
rs5782466	chr1	248552562	cg16274221	1.35424e-07	0.00219977	-0.140325
rs74369063	chr16	1723207	cg09065629	1.36242e-07	0.00219977	0.17646
rs75062885	chr16	1723407	cg09065629	1.36242e-07	0.00219977	0.17646
rs80216899	chr16	1723412	cg09065629	1.36242e-07	0.00219977	0.17646
rs76245010	chr16	1723493	cg09065629	1.36242e-07	0.00219977	0.17646
rs62389024	chr5	148028797	cg04091563	1.36653e-07	0.00219977	-0.184494
rs8045931	chr16	1666791	cg09065629	1.37796e-07	0.00219977	0.176407
rs12446490	chr16	1680292	cg09065629	1.37796e-07	0.00219977	0.176407
rs79245610	chr16	1707015	cg09065629	1.37796e-07	0.00219977	0.176407
rs12449112	chr16	1710285	cg09065629	1.37796e-07	0.00219977	0.176407
rs75599742	chr16	1713902	cg09065629	1.37796e-07	0.00219977	0.176407
rs77633716	chr16	1738727	cg09065629	1.37796e-07	0.00219977	0.176407
rs9277926	chr6	33128282	cg15019001	1.37871e-07	0.00219977	-0.126089
rs62407760	chr5	180227356	cg00514575	1.37872e-07	0.00219977	0.170267
rs62407762	chr5	180227790	cg00514575	1.37872e-07	0.00219977	0.170267
rs62407763	chr5	180227816	cg00514575	1.37872e-07	0.00219977	0.170267
rs12518677	chr5	180230566	cg00514575	1.37872e-07	0.00219977	0.170267
rs12054818	chr5	180233173	cg00514575	1.37872e-07	0.00219977	0.170267
rs59085476	chr5	180234440	cg00514575	1.37872e-07	0.00219977	0.170267
rs3733749	chr5	180235575	cg00514575	1.37872e-07	0.00219977	0.170267
rs62407793	chr5	180236449	cg00514575	1.37872e-07	0.00219977	0.170267
rs72500836	chr6	26745345	cg26531700	1.39177e-07	0.00221847	-0.141793
rs6841589	chr4	121630302	cg07870920	1.4107e-07	0.00223274	-0.182965
rs11158477	chr14	63650752	cg07157030	1.41814e-07	0.00223274	-0.110352
rs17765189	chr14	63658058	cg07157030	1.41814e-07	0.00223274	-0.110352
rs35448461	chr14	63658138	cg07157030	1.41814e-07	0.00223274	-0.110352
rs13379358	chr14	63665240	cg07157030	1.41814e-07	0.00223274	-0.110352
rs7960032	chr12	127394376	cg23395688	1.42376e-07	0.00223274	0.138803
rs2012696	chr11	8995818	cg12365402	1.43671e-07	0.00223274	0.121425
rs2012690	chr11	8995949	cg12365402	1.43671e-07	0.00223274	0.121425
rs10840157	chr11	8998494	cg12365402	1.43671e-07	0.00223274	0.121425
rs10769978	chr11	9002932	cg12365402	1.43671e-07	0.00223274	0.121425
rs10769979	chr11	9010659	cg12365402	1.43671e-07	0.00223274	0.121425
rs10769980	chr11	9014180	cg12365402	1.43671e-07	0.00223274	0.121425
rs11042152	chr11	9020987	cg12365402	1.43671e-07	0.00223274	0.121425
rs7479407	chr11	9023421	cg12365402	1.43671e-07	0.00223274	0.121425
rs2653570	chr11	8987823	cg12365402	1.43671e-07	0.00223274	-0.121425
rs2742480	chr11	8993130	cg12365402	1.43671e-07	0.00223274	-0.121425
rs2568020	chr11	8994715	cg12365402	1.43671e-07	0.00223274	-0.121425
rs2742474	chr11	9002089	cg12365402	1.43671e-07	0.00223274	-0.121425
rs2742471	chr11	9003953	cg12365402	1.43671e-07	0.00223274	-0.121425
rs7482838	chr11	9007000	cg12365402	1.43671e-07	0.00223274	-0.121425
rs34594094	chr11	9007034	cg12365402	1.43671e-07	0.00223274	-0.121425
rs1980429	chr11	9010474	cg12365402	1.43671e-07	0.00223274	-0.121425
rs7925728	chr11	9013002	cg12365402	1.43671e-07	0.00223274	-0.121425
rs10840158	chr11	9020897	cg12365402	1.43671e-07	0.00223274	-0.121425
rs1633066	chr6	29724367	cg17264941	1.43682e-07	0.00223274	-0.149009
rs55871480	chr3	136676702	cg06392589	1.43684e-07	0.00223274	0.194699
rs73232000	chr3	136705231	cg06392589	1.43684e-07	0.00223274	0.194699
rs74790569	chr3	136730564	cg22746584	1.45364e-07	0.00225675	0.171436
rs28703584	chr1	248526328	cg16274221	1.46111e-07	0.00226413	-0.140742
rs148877530	chr1	248531035	cg16274221	1.46111e-07	0.00226413	-0.140742
rs34111912	chr5	148029691	cg04091563	1.48409e-07	0.00229335	-0.188189
rs56333659	chr5	148031956	cg04091563	1.48409e-07	0.00229335	-0.188189
rs55683014	chr5	148032931	cg04091563	1.48409e-07	0.00229335	-0.188189
rs61798799	chr1	33188430	cg04892182	1.4891e-07	0.00229897	-0.112028
rs2421753	chr2	74345062	cg05890377	1.49419e-07	0.0023047	-0.176549
rs1894648	chr16	1671813	cg09065629	1.51785e-07	0.00233042	0.174347
rs76432281	chr16	1768651	cg09065629	1.51785e-07	0.00233042	0.174347
rs117746874	chr16	1785622	cg09065629	1.51785e-07	0.00233042	0.174347
rs17135510	chr16	1805352	cg09065629	1.51785e-07	0.00233042	0.174347
rs8050777	chr16	1806767	cg09065629	1.51785e-07	0.00233042	0.174347
rs4833668	chr4	121625843	cg07870920	1.52627e-07	0.00234119	-0.179582
rs12145182	chr1	108666080	cg06207961	1.53442e-07	0.00235153	-0.114205
rs1732459	chr12	127410932	cg23395688	1.53958e-07	0.00235728	0.142785
rs1121551	chr8	78958512	cg00738934	1.54554e-07	0.00235894	0.102343
rs13108928	chr4	121548174	cg07870920	1.54632e-07	0.00235894	-0.190669
rs11727139	chr4	121551965	cg07870920	1.54632e-07	0.00235894	-0.190669
rs13147093	chr4	121611505	cg07870920	1.54632e-07	0.00235894	-0.190669
rs35703732	chr8	78953269	cg00738934	1.56235e-07	0.00237154	0.104972
rs12056577	chr8	78961915	cg00738934	1.56235e-07	0.00237154	0.104972
rs34130020	chr8	78962583	cg00738934	1.56235e-07	0.00237154	0.104972
rs12056614	chr8	78962648	cg00738934	1.56235e-07	0.00237154	0.104972
rs34088216	chr8	78980842	cg00738934	1.56235e-07	0.00237154	0.104972
rs7465474	chr8	78959166	cg00738934	1.56311e-07	0.00237154	0.103632
rs77148265	chr2	74339519	cg05890377	1.57266e-07	0.00238386	0.177542
rs9904086	chr17	13971476	cg27005118	1.57601e-07	0.00238677	0.0716108
rs9258224	chr6	29712256	cg17264941	1.59535e-07	0.00241387	0.171026
rs7484180	chr11	8997118	cg12365402	1.59703e-07	0.00241423	-0.12168
rs75396209	chr5	180225842	cg00514575	1.60957e-07	0.00243098	0.168483
rs12465641	chr2	74337715	cg05890377	1.61208e-07	0.00243256	0.176654
rs9895826	chr17	78238299	cg22443212	1.6208e-07	0.00243911	0.256712
rs73442406	chr17	78238430	cg22443212	1.6208e-07	0.00243911	0.256712
rs78063795	chr17	78254941	cg22443212	1.6208e-07	0.00243911	0.256712
rs3129256	chr6	33107139	cg15019001	1.62656e-07	0.00244558	0.119459
rs6565491	chr17	78897561	cg24207068	1.64527e-07	0.0024663	-0.142603
rs6565492	chr17	78897587	cg24207068	1.64527e-07	0.0024663	-0.142603
rs4969310	chr17	78901980	cg24207068	1.64527e-07	0.0024663	-0.142603
rs59271655	chr2	20884135	cg10553204	1.64625e-07	0.0024663	-0.0851768
rs137911526	chr6	26711124	cg26531700	1.66043e-07	0.00248531	-0.118754
rs4969300	chr17	78877789	cg24207068	1.69081e-07	0.00252852	-0.128799
rs4513938	chr8	97005433	cg20537987	1.69977e-07	0.00253963	0.158403
rs9467831	chr6	26670613	cg26531700	1.70826e-07	0.00254775	-0.122975
rs9461288	chr6	26671135	cg26531700	1.70826e-07	0.00254775	-0.122975
rs10773342	chr12	127428312	cg23395688	1.71359e-07	0.00255343	0.152519
rs3117014	chr6	33095615	cg15019001	1.7287e-07	0.00256448	-0.123727
rs3117013	chr6	33095636	cg15019001	1.7287e-07	0.00256448	-0.123727
rs3117012	chr6	33095684	cg15019001	1.7287e-07	0.00256448	-0.123727
rs9277762	chr6	33095737	cg15019001	1.7287e-07	0.00256448	-0.123727
rs9277763	chr6	33095748	cg15019001	1.7287e-07	0.00256448	-0.123727
rs67815046	chr8	125280638	cg08203624	1.73971e-07	0.00257853	-0.133969
rs7517805	chr1	248554292	cg16274221	1.75437e-07	0.00259564	-0.139637
rs7547007	chr1	248554454	cg16274221	1.75437e-07	0.00259564	-0.139637
rs2078322	chr12	127388891	cg23395688	1.76484e-07	0.00260882	0.141427
rs6999835	chr8	78948855	cg00738934	1.78059e-07	0.00262977	0.103434
rs6917109	chr6	33116696	cg15019001	1.7836e-07	0.0026319	0.116108
rs55965064	chr6	33108170	cg15019001	1.78857e-07	0.00263689	0.120723
rs7571083	chr2	74342260	cg05890377	1.80282e-07	0.00265556	0.177671
rs34095719	chr6	26762328	cg26531700	1.80634e-07	0.00265646	-0.118493
rs6565499	chr17	78913066	cg24207068	1.80661e-07	0.00265646	-0.147474
rs2271606	chr17	78896768	cg24207068	1.82525e-07	0.00267854	-0.148355
rs9277749	chr6	33093901	cg15019001	1.82644e-07	0.00267854	-0.123591
rs9277752	chr6	33094600	cg15019001	1.82644e-07	0.00267854	-0.123591
rs28655275	chr1	248525193	cg16274221	1.83199e-07	0.00268174	-0.139554
rs796961372	chr1	248525328	cg16274221	1.83199e-07	0.00268174	-0.139554
rs12816032	chr12	127390040	cg23395688	1.83345e-07	0.00268174	0.141247
rs12426396	chr12	127429898	cg23395688	1.84404e-07	0.00269487	-0.140464
rs12996870	chr2	74340120	cg05890377	1.86094e-07	0.00271719	-0.172593
rs397712851	chr6	80790312	cg08355045	1.86805e-07	0.00272518	0.123798
rs16894182	chr8	97005173	cg20537987	1.8907e-07	0.00275583	0.159059
rs113258005	chr11	9002839	cg12365402	1.90198e-07	0.00276985	0.123289
rs35603339	chr5	148030961	cg04091563	1.90411e-07	0.00277053	-0.184863
rs7842882	chr8	125284385	cg08203624	1.90642e-07	0.00277147	-0.136561
rs397781010	chr1	248552408	cg16274221	1.91656e-07	0.00278379	-0.140284
rs1950306	chr14	63648848	cg07157030	1.92659e-07	0.00278865	-0.110398
rs10144089	chr14	63661772	cg07157030	1.92659e-07	0.00278865	-0.110398
rs10144093	chr14	63661783	cg07157030	1.92659e-07	0.00278865	-0.110398
rs61996608	chr14	63664938	cg07157030	1.92659e-07	0.00278865	-0.110398
rs10840160	chr11	9053536	cg12365402	1.93589e-07	0.00279968	0.122009
rs4236842	chr8	97009336	cg20537987	1.95756e-07	0.00282221	0.162301
rs13268512	chr8	97017270	cg20537987	1.95756e-07	0.00282221	0.162301
rs9277916	chr6	33125436	cg15019001	1.95992e-07	0.00282221	-0.123906
rs9277917	chr6	33125479	cg15019001	1.95992e-07	0.00282221	-0.123906
rs9277921	chr6	33125770	cg15019001	1.95992e-07	0.00282221	-0.123906
rs9568295	chr13	50223520	cg08779649	1.99263e-07	0.00286436	0.147361
rs9568296	chr13	50224317	cg08779649	1.99263e-07	0.00286436	0.147361
rs13281300	chr8	78966585	cg00738934	2.00893e-07	0.00288531	0.101056
rs2653605	chr11	8993309	cg12365402	2.01945e-07	0.00289793	-0.121915
rs28447064	chr1	248638723	cg05943574	2.05347e-07	0.00294421	-0.18813
rs1862341	chr5	148030150	cg04091563	2.09041e-07	0.00299204	-0.18693
rs1862340	chr5	148030286	cg04091563	2.09041e-07	0.00299204	-0.18693
rs4713608	chr6	33105542	cg15019001	2.09307e-07	0.00299328	-0.140404
rs9277882	chr6	33108270	cg15019001	2.11323e-07	0.00300921	0.118959
rs3129254	chr6	33108287	cg15019001	2.11323e-07	0.00300921	0.118959
rs2395366	chr6	33116272	cg15019001	2.11323e-07	0.00300921	0.118959
rs9282456	chr6	33116293	cg15019001	2.11323e-07	0.00300921	0.118959
rs3116966	chr6	33120596	cg15019001	2.11323e-07	0.00300921	0.118959
rs201964273	chr3	136683353	cg22746584	2.13797e-07	0.00304185	0.14567
rs74210147	chr8	78967087	cg00738934	2.14168e-07	0.00304453	0.103762
rs56044823	chr6	29691003	cg17264941	2.16781e-07	0.00307906	0.194928
rs2058094	chr17	13959111	cg27005118	2.18123e-07	0.00308185	-0.0722443
rs9894592	chr17	13961341	cg27005118	2.18123e-07	0.00308185	-0.0722443
rs9896490	chr17	13961362	cg27005118	2.18123e-07	0.00308185	-0.0722443
rs397857638	chr17	13979767	cg27005118	2.18123e-07	0.00308185	0.0722443
rs2072279	chr17	13980350	cg27005118	2.18123e-07	0.00308185	0.0722443
rs8064227	chr17	13990108	cg27005118	2.18123e-07	0.00308185	0.0722443
rs28551624	chr8	78957333	cg00738934	2.18271e-07	0.00308185	0.100961
rs11042154	chr11	9029700	cg12365402	2.18813e-07	0.0030869	0.119266
rs10952523	chr7	142012489	cg14771419	2.22278e-07	0.00313314	0.130553
rs9568281	chr13	50185204	cg08779649	2.23462e-07	0.00314716	0.119057
rs13266678	chr8	78958272	cg00738934	2.27656e-07	0.00320352	0.102027
rs3130227	chr6	33092537	cg15019001	2.28704e-07	0.00321556	-0.120128
rs10109349	chr8	58091296	cg21724239	2.31897e-07	0.00325554	0.159196
rs1644687	chr19	37485120	cg06611358	2.31938e-07	0.00325554	-0.194245
rs13255746	chr8	78954214	cg00738934	2.32915e-07	0.00326651	0.102551
rs1481511	chr8	78955014	cg00738934	2.34474e-07	0.00328561	0.101984
rs13248343	chr8	78975745	cg00738934	2.35937e-07	0.00330058	0.10381
rs10504672	chr8	78995199	cg00738934	2.35937e-07	0.00330058	0.10381
rs6580920	chr12	53353410	cg05393297	2.41293e-07	0.00336141	-0.216918
rs4503623	chr12	53353759	cg05393297	2.41293e-07	0.00336141	-0.216918
rs2363635	chr12	53354622	cg05393297	2.41293e-07	0.00336141	-0.216918
rs2682339	chr12	53355557	cg05393297	2.41293e-07	0.00336141	-0.216918
rs4919749	chr12	53358034	cg05393297	2.41293e-07	0.00336141	-0.216918
rs8101391	chr19	58892524	cg03630821	2.43916e-07	0.00338856	0.163234
rs8102402	chr19	58892672	cg03630821	2.43916e-07	0.00338856	0.163234
rs72724916	chr8	125273353	cg08203624	2.45369e-07	0.00338856	-0.146738
rs9277905	chr6	33121408	cg17664233	2.45661e-07	0.00338856	-0.139021
rs2711265	chr7	6843367	cg18179357	2.46279e-07	0.00338856	-0.0937345
rs9277777	chr6	33099566	cg15019001	2.46298e-07	0.00338856	-0.134466
rs60487431	chr3	164592504	cg09102030	2.4689e-07	0.00338856	-0.259631
rs10647908	chr3	164593763	cg09102030	2.4689e-07	0.00338856	-0.259631
rs34779539	chr3	164598731	cg09102030	2.4689e-07	0.00338856	-0.259631
rs34598101	chr5	148035239	cg04091563	2.57607e-07	0.00338856	-0.189456
rs56229761	chr5	148035444	cg04091563	2.57607e-07	0.00338856	-0.189456
rs9568288	chr13	50199159	cg08779649	2.59293e-07	0.00338856	0.114253
rs9568289	chr13	50199211	cg08779649	2.59293e-07	0.00338856	0.114253
rs143072706	chr5	148052551	cg04091563	2.59334e-07	0.00338856	-0.210662
rs28402201	chr1	248568080	cg16274221	2.61855e-07	0.00338856	-0.137723
rs28369558	chr1	248568095	cg16274221	2.61855e-07	0.00338856	-0.137723
rs72649136	chr8	58055770	cg21724239	2.66998e-07	0.00338856	0.161642
rs72649137	chr8	58055798	cg21724239	2.66998e-07	0.00338856	0.161642
rs79097368	chr8	58055961	cg21724239	2.66998e-07	0.00338856	0.161642
rs75486476	chr8	58056079	cg21724239	2.66998e-07	0.00338856	0.161642
rs78532026	chr8	58056098	cg21724239	2.66998e-07	0.00338856	0.161642
rs72649138	chr8	58056159	cg21724239	2.66998e-07	0.00338856	0.161642
rs72649139	chr8	58056215	cg21724239	2.66998e-07	0.00338856	0.161642
rs16921693	chr8	58056225	cg21724239	2.66998e-07	0.00338856	0.161642
rs2028533	chr8	58056695	cg21724239	2.66998e-07	0.00338856	0.161642
rs16921694	chr8	58057053	cg21724239	2.66998e-07	0.00338856	0.161642
rs6980581	chr8	58059409	cg21724239	2.66998e-07	0.00338856	0.161642
rs6997857	chr8	58059552	cg21724239	2.66998e-07	0.00338856	0.161642
rs6980596	chr8	58059624	cg21724239	2.66998e-07	0.00338856	0.161642
rs16921701	chr8	58059799	cg21724239	2.66998e-07	0.00338856	0.161642
rs28464685	chr8	58061878	cg21724239	2.66998e-07	0.00338856	0.161642
rs57131965	chr8	58062351	cg21724239	2.66998e-07	0.00338856	0.161642
rs72649146	chr8	58062400	cg21724239	2.66998e-07	0.00338856	0.161642
rs61538672	chr8	58062405	cg21724239	2.66998e-07	0.00338856	0.161642
rs59634990	chr8	58062654	cg21724239	2.66998e-07	0.00338856	0.161642
rs59451204	chr8	58062684	cg21724239	2.66998e-07	0.00338856	0.161642
rs61310432	chr8	58062713	cg21724239	2.66998e-07	0.00338856	0.161642
rs61656393	chr8	58063036	cg21724239	2.66998e-07	0.00338856	0.161642
rs12334884	chr8	58063823	cg21724239	2.66998e-07	0.00338856	0.161642
rs10808913	chr8	58063846	cg21724239	2.66998e-07	0.00338856	0.161642
rs10958527	chr8	58063856	cg21724239	2.66998e-07	0.00338856	0.161642
rs1390412	chr8	58064208	cg21724239	2.66998e-07	0.00338856	0.161642
rs9886379	chr8	58066564	cg21724239	2.66998e-07	0.00338856	0.161642
rs9886556	chr8	58066791	cg21724239	2.66998e-07	0.00338856	0.161642
rs60971572	chr8	58067629	cg21724239	2.66998e-07	0.00338856	0.161642
rs59505195	chr8	58067734	cg21724239	2.66998e-07	0.00338856	0.161642
rs56850082	chr8	58067790	cg21724239	2.66998e-07	0.00338856	0.161642
rs1561784	chr8	58068354	cg21724239	2.66998e-07	0.00338856	0.161642
rs11990606	chr8	58070823	cg21724239	2.66998e-07	0.00338856	0.161642
rs11995054	chr8	58070925	cg21724239	2.66998e-07	0.00338856	0.161642
rs11994364	chr8	58070995	cg21724239	2.66998e-07	0.00338856	0.161642
rs28868707	chr8	58076274	cg21724239	2.66998e-07	0.00338856	0.161642
rs28800521	chr8	58076293	cg21724239	2.66998e-07	0.00338856	0.161642
rs7010185	chr8	58077048	cg21724239	2.66998e-07	0.00338856	0.161642
rs7006508	chr8	58077248	cg21724239	2.66998e-07	0.00338856	0.161642
rs2029845	chr8	58078334	cg21724239	2.66998e-07	0.00338856	0.161642
rs2218270	chr8	58079618	cg21724239	2.66998e-07	0.00338856	0.161642
rs7011755	chr8	58080362	cg21724239	2.66998e-07	0.00338856	0.161642
rs6994379	chr8	58080404	cg21724239	2.66998e-07	0.00338856	0.161642
rs6998868	chr8	58080787	cg21724239	2.66998e-07	0.00338856	0.161642
rs7017458	chr8	58080938	cg21724239	2.66998e-07	0.00338856	0.161642
rs10808914	chr8	58081651	cg21724239	2.66998e-07	0.00338856	0.161642
rs16920053	chr8	58082242	cg21724239	2.66998e-07	0.00338856	0.161642
rs55731558	chr8	58082476	cg21724239	2.66998e-07	0.00338856	0.161642
rs6994658	chr8	58084055	cg21724239	2.66998e-07	0.00338856	0.161642
rs1390410	chr8	58084151	cg21724239	2.66998e-07	0.00338856	0.161642
rs28658181	chr8	58084531	cg21724239	2.66998e-07	0.00338856	0.161642
rs72649161	chr8	58084838	cg21724239	2.66998e-07	0.00338856	0.161642
rs56220655	chr8	58085212	cg21724239	2.66998e-07	0.00338856	0.161642
rs56308191	chr8	58085528	cg21724239	2.66998e-07	0.00338856	0.161642
rs35061476	chr8	58086433	cg21724239	2.66998e-07	0.00338856	0.161642
rs59545981	chr8	58086740	cg21724239	2.66998e-07	0.00338856	0.161642
rs7823911	chr8	58086926	cg21724239	2.66998e-07	0.00338856	0.161642
rs7841086	chr8	58087231	cg21724239	2.66998e-07	0.00338856	0.161642
rs35164918	chr8	58087784	cg21724239	2.66998e-07	0.00338856	0.161642
rs36077137	chr8	58087836	cg21724239	2.66998e-07	0.00338856	0.161642
rs55955607	chr8	58088038	cg21724239	2.66998e-07	0.00338856	0.161642
rs56343319	chr8	58088122	cg21724239	2.66998e-07	0.00338856	0.161642
rs56343533	chr8	58088457	cg21724239	2.66998e-07	0.00338856	0.161642
rs28818187	chr8	58088717	cg21724239	2.66998e-07	0.00338856	0.161642
rs398112495	chr8	58088863	cg21724239	2.66998e-07	0.00338856	0.161642
rs12375301	chr8	58089681	cg21724239	2.66998e-07	0.00338856	0.161642
rs28841942	chr8	58089881	cg21724239	2.66998e-07	0.00338856	0.161642
rs56097503	chr8	58090433	cg21724239	2.66998e-07	0.00338856	0.161642
rs28885741	chr8	58090680	cg21724239	2.66998e-07	0.00338856	0.161642
rs11990600	chr8	58092085	cg21724239	2.66998e-07	0.00338856	0.161642
rs55868332	chr8	58095165	cg21724239	2.66998e-07	0.00338856	0.161642
rs12680790	chr8	58096159	cg21724239	2.66998e-07	0.00338856	0.161642
rs12682208	chr8	58096278	cg21724239	2.66998e-07	0.00338856	0.161642
rs34207921	chr8	58096459	cg21724239	2.66998e-07	0.00338856	0.161642
rs2088219	chr8	58097245	cg21724239	2.66998e-07	0.00338856	0.161642
rs2088218	chr8	58097527	cg21724239	2.66998e-07	0.00338856	0.161642
rs10097750	chr8	58098164	cg21724239	2.66998e-07	0.00338856	0.161642
rs28868652	chr8	58099636	cg21724239	2.66998e-07	0.00338856	0.161642
rs10092762	chr8	58100065	cg21724239	2.66998e-07	0.00338856	0.161642
rs10092921	chr8	58100240	cg21724239	2.66998e-07	0.00338856	0.161642
rs7843659	chr8	58100527	cg21724239	2.66998e-07	0.00338856	0.161642
rs7011573	chr8	58100887	cg21724239	2.66998e-07	0.00338856	0.161642
rs7011744	chr8	58100952	cg21724239	2.66998e-07	0.00338856	0.161642
rs6990936	chr8	58100975	cg21724239	2.66998e-07	0.00338856	0.161642
rs2873637	chr8	58102043	cg21724239	2.66998e-07	0.00338856	0.161642
rs28412163	chr8	58102070	cg21724239	2.66998e-07	0.00338856	0.161642
rs16921777	chr8	58102120	cg21724239	2.66998e-07	0.00338856	0.161642
rs16921786	chr8	58102819	cg21724239	2.66998e-07	0.00338856	0.161642
rs10808915	chr8	58103463	cg21724239	2.66998e-07	0.00338856	0.161642
rs10092884	chr8	58103711	cg21724239	2.66998e-07	0.00338856	0.161642
rs10093755	chr8	58103735	cg21724239	2.66998e-07	0.00338856	0.161642
rs10094126	chr8	58103960	cg21724239	2.66998e-07	0.00338856	0.161642
rs10111430	chr8	58103981	cg21724239	2.66998e-07	0.00338856	0.161642
rs10108556	chr8	58104045	cg21724239	2.66998e-07	0.00338856	0.161642
rs28449911	chr8	58112712	cg21724239	2.66998e-07	0.00338856	0.161642
rs7001233	chr8	58115136	cg21724239	2.66998e-07	0.00338856	0.161642
rs10107458	chr8	58116263	cg21724239	2.66998e-07	0.00338856	0.161642
rs7007444	chr8	58117486	cg21724239	2.66998e-07	0.00338856	0.161642
rs11992943	chr8	58128664	cg21724239	2.66998e-07	0.00338856	0.161642
rs7814991	chr8	58132198	cg21724239	2.66998e-07	0.00338856	0.161642
rs11774303	chr8	58137742	cg21724239	2.66998e-07	0.00338856	0.161642
rs34597262	chr11	8994664	cg12365402	2.67371e-07	0.00339073	-0.115611
rs138358844	chr6	29659400	cg17264941	2.67662e-07	0.00339184	0.193724
rs1421221	chr8	97004203	cg20537987	2.68884e-07	0.00340097	0.154641
rs1421220	chr8	97004358	cg20537987	2.68884e-07	0.00340097	0.154641
rs6580921	chr12	53353508	cg05393297	2.68994e-07	0.00340097	-0.216889
rs4970772	chr1	110250168	cg24467349	2.70251e-07	0.00341424	0.103542
rs9277742	chr6	33092689	cg12954267	2.77291e-07	0.00341424	-0.126808
rs71597092	chr4	121628476	cg07870920	2.79866e-07	0.00341424	-0.185791
rs2394659	chr6	29672643	cg17264941	2.85277e-07	0.00341424	-0.149729
rs2394660	chr6	29672686	cg17264941	2.85277e-07	0.00341424	-0.149729
rs3116796	chr6	29672743	cg17264941	2.85277e-07	0.00341424	-0.149729
rs3116795	chr6	29672776	cg17264941	2.85277e-07	0.00341424	-0.149729
rs2894114	chr6	29672821	cg17264941	2.85277e-07	0.00341424	-0.149729
rs78679099	chr6	29672858	cg17264941	2.85277e-07	0.00341424	-0.149729
rs3116794	chr6	29672926	cg17264941	2.85277e-07	0.00341424	-0.149729
rs3116793	chr6	29673186	cg17264941	2.85277e-07	0.00341424	-0.149729
rs3094726	chr6	29673221	cg17264941	2.85277e-07	0.00341424	-0.149729
rs3116792	chr6	29673241	cg17264941	2.85277e-07	0.00341424	-0.149729
rs3131863	chr6	29673483	cg17264941	2.85277e-07	0.00341424	-0.149729
rs3116790	chr6	29673548	cg17264941	2.85277e-07	0.00341424	-0.149729
rs3116788	chr6	29674197	cg17264941	2.85277e-07	0.00341424	-0.149729
rs1476573	chr6	29674648	cg17264941	2.85277e-07	0.00341424	-0.149729
rs1476572	chr6	29674741	cg17264941	2.85277e-07	0.00341424	-0.149729
rs1610586	chr6	29676316	cg17264941	2.85277e-07	0.00341424	-0.149729
rs1610587	chr6	29676551	cg17264941	2.85277e-07	0.00341424	-0.149729
rs1610590	chr6	29677634	cg17264941	2.85277e-07	0.00341424	-0.149729
rs1610592	chr6	29678470	cg17264941	2.85277e-07	0.00341424	-0.149729
rs1610593	chr6	29678520	cg17264941	2.85277e-07	0.00341424	-0.149729
rs1736930	chr6	29678718	cg17264941	2.85277e-07	0.00341424	-0.149729
rs1611355	chr6	29678872	cg17264941	2.85277e-07	0.00341424	-0.149729
rs1611356	chr6	29679016	cg17264941	2.85277e-07	0.00341424	-0.149729
rs1610594	chr6	29679047	cg17264941	2.85277e-07	0.00341424	-0.149729
rs1611357	chr6	29679143	cg17264941	2.85277e-07	0.00341424	-0.149729
rs1610595	chr6	29679170	cg17264941	2.85277e-07	0.00341424	-0.149729
rs1610745	chr6	29679189	cg17264941	2.85277e-07	0.00341424	-0.149729
rs1611358	chr6	29679417	cg17264941	2.85277e-07	0.00341424	-0.149729
rs1611359	chr6	29679431	cg17264941	2.85277e-07	0.00341424	-0.149729
rs1611361	chr6	29679466	cg17264941	2.85277e-07	0.00341424	-0.149729
rs1611362	chr6	29679471	cg17264941	2.85277e-07	0.00341424	-0.149729
rs1611363	chr6	29679551	cg17264941	2.85277e-07	0.00341424	-0.149729
rs1611365	chr6	29679621	cg17264941	2.85277e-07	0.00341424	-0.149729
rs1611366	chr6	29679760	cg17264941	2.85277e-07	0.00341424	-0.149729
rs1611369	chr6	29679851	cg17264941	2.85277e-07	0.00341424	-0.149729
rs1611370	chr6	29679981	cg17264941	2.85277e-07	0.00341424	-0.149729
rs1611379	chr6	29680270	cg17264941	2.85277e-07	0.00341424	-0.149729
rs1611381	chr6	29680492	cg17264941	2.85277e-07	0.00341424	-0.149729
rs1611382	chr6	29680543	cg17264941	2.85277e-07	0.00341424	-0.149729
rs1611384	chr6	29680587	cg17264941	2.85277e-07	0.00341424	-0.149729
rs1611385	chr6	29680605	cg17264941	2.85277e-07	0.00341424	-0.149729
rs1611386	chr6	29680758	cg17264941	2.85277e-07	0.00341424	-0.149729
rs1611387	chr6	29680768	cg17264941	2.85277e-07	0.00341424	-0.149729
rs1611388	chr6	29680789	cg17264941	2.85277e-07	0.00341424	-0.149729
rs2524274	chr6	29680915	cg17264941	2.85277e-07	0.00341424	-0.149729
rs1611389	chr6	29680967	cg17264941	2.85277e-07	0.00341424	-0.149729
rs734260	chr6	29681087	cg17264941	2.85277e-07	0.00341424	-0.149729
rs734258	chr6	29681317	cg17264941	2.85277e-07	0.00341424	-0.149729
rs734257	chr6	29681326	cg17264941	2.85277e-07	0.00341424	-0.149729
rs1610749	chr6	29681357	cg17264941	2.85277e-07	0.00341424	-0.149729
rs1610596	chr6	29681463	cg17264941	2.85277e-07	0.00341424	-0.149729
rs1610599	chr6	29681879	cg17264941	2.85277e-07	0.00341424	-0.149729
rs2524272	chr6	29682400	cg17264941	2.85277e-07	0.00341424	-0.149729
rs2517915	chr6	29682487	cg17264941	2.85277e-07	0.00341424	-0.149729
rs3129191	chr6	29682542	cg17264941	2.85277e-07	0.00341424	-0.149729
rs3129192	chr6	29682570	cg17264941	2.85277e-07	0.00341424	-0.149729
rs2524271	chr6	29682617	cg17264941	2.85277e-07	0.00341424	-0.149729
rs1627567	chr6	29682866	cg17264941	2.85277e-07	0.00341424	-0.149729
rs1627465	chr6	29682901	cg17264941	2.85277e-07	0.00341424	-0.149729
rs1632963	chr6	29683528	cg17264941	2.85277e-07	0.00341424	-0.149729
rs9282442	chr6	33105086	cg15019001	2.85686e-07	0.00341424	0.116675
rs3817827	chr6	29696117	cg17264941	2.86036e-07	0.00341424	0.166534
rs9277904	chr6	33120882	cg15019001	2.86104e-07	0.00341424	0.123611
rs9277742	chr6	33092689	cg17664233	2.86251e-07	0.00341424	-0.121577
rs28476621	chr1	248530314	cg16274221	2.8694e-07	0.00341424	-0.138241
rs1610585	chr6	29675676	cg17264941	2.89901e-07	0.00341424	-0.149997
rs1736931	chr6	29677877	cg17264941	2.89901e-07	0.00341424	-0.149997
rs9277627	chr6	33081979	cg15019001	2.90865e-07	0.00341424	-0.134518
rs2547045	chr19	37485844	cg06611358	2.91265e-07	0.00341424	-0.198248
rs9277828	chr6	33102547	cg12954267	2.92362e-07	0.00341424	-0.141308
rs9277872	chr6	33106560	cg12954267	2.92362e-07	0.00341424	-0.141308
rs28483175	chr1	248550183	cg16274221	2.93775e-07	0.00341424	-0.1386
rs7418152	chr1	248550894	cg16274221	2.93775e-07	0.00341424	-0.1386
rs6700947	chr1	248551203	cg16274221	2.93775e-07	0.00341424	-0.1386
rs954474	chr1	248551560	cg16274221	2.93775e-07	0.00341424	-0.1386
rs954475	chr1	248551636	cg16274221	2.93775e-07	0.00341424	-0.1386
rs28437787	chr1	248551955	cg16274221	2.93775e-07	0.00341424	-0.1386
rs1538708	chr1	248552188	cg16274221	2.93775e-07	0.00341424	-0.1386
rs1538707	chr1	248552240	cg16274221	2.93775e-07	0.00341424	-0.1386
rs1538706	chr1	248552478	cg16274221	2.93775e-07	0.00341424	-0.1386
rs28662102	chr1	248552696	cg16274221	2.93775e-07	0.00341424	-0.1386
rs6656568	chr1	248552985	cg16274221	2.93775e-07	0.00341424	-0.1386
rs6659157	chr1	248553109	cg16274221	2.93775e-07	0.00341424	-0.1386
rs61579125	chr1	248553865	cg16274221	2.93775e-07	0.00341424	-0.1386
rs28684883	chr1	248555098	cg16274221	2.93775e-07	0.00341424	-0.1386
rs28687659	chr1	248555153	cg16274221	2.93775e-07	0.00341424	-0.1386
rs28484957	chr1	248555178	cg16274221	2.93775e-07	0.00341424	-0.1386
rs28661364	chr1	248555358	cg16274221	2.93775e-07	0.00341424	-0.1386
rs1934540	chr1	248555635	cg16274221	2.93775e-07	0.00341424	-0.1386
rs28593347	chr1	248555729	cg16274221	2.93775e-07	0.00341424	-0.1386
rs28433578	chr1	248556092	cg16274221	2.93775e-07	0.00341424	-0.1386
rs28624353	chr1	248556231	cg16274221	2.93775e-07	0.00341424	-0.1386
rs28539635	chr1	248556514	cg16274221	2.93775e-07	0.00341424	-0.1386
rs28734988	chr1	248556552	cg16274221	2.93775e-07	0.00341424	-0.1386
rs28715675	chr1	248556675	cg16274221	2.93775e-07	0.00341424	-0.1386
rs6587469	chr1	248557257	cg16274221	2.93775e-07	0.00341424	-0.1386
rs6587470	chr1	248557425	cg16274221	2.93775e-07	0.00341424	-0.1386
rs7527907	chr1	248557673	cg16274221	2.93775e-07	0.00341424	-0.1386
rs7527990	chr1	248557738	cg16274221	2.93775e-07	0.00341424	-0.1386
rs28800272	chr1	248558327	cg16274221	2.93775e-07	0.00341424	-0.1386
rs28829878	chr1	248558953	cg16274221	2.93775e-07	0.00341424	-0.1386
rs28822454	chr1	248559096	cg16274221	2.93775e-07	0.00341424	-0.1386
rs12403498	chr1	248559610	cg16274221	2.93775e-07	0.00341424	-0.1386
rs12401986	chr1	248559625	cg16274221	2.93775e-07	0.00341424	-0.1386
rs12402002	chr1	248559774	cg16274221	2.93775e-07	0.00341424	-0.1386
rs6694429	chr1	248560886	cg16274221	2.93775e-07	0.00341424	-0.1386
rs28714293	chr1	248565574	cg16274221	2.93775e-07	0.00341424	-0.1386
rs28510733	chr1	248565692	cg16274221	2.93775e-07	0.00341424	-0.1386
rs28493831	chr1	248565813	cg16274221	2.93775e-07	0.00341424	-0.1386
rs28382317	chr1	248565971	cg16274221	2.93775e-07	0.00341424	-0.1386
rs28667587	chr1	248566400	cg16274221	2.93775e-07	0.00341424	-0.1386
rs28479937	chr1	248567625	cg16274221	2.93775e-07	0.00341424	-0.1386
rs28524986	chr1	248568202	cg16274221	2.93775e-07	0.00341424	-0.1386
rs202163431	chr8	78966953	cg00738934	2.96702e-07	0.00343873	0.102493
rs13260890	chr8	78970064	cg00738934	2.96702e-07	0.00343873	0.102493
rs7818353	chr8	78972826	cg00738934	2.96702e-07	0.00343873	0.102493
rs4639505	chr8	78971658	cg00738934	2.96707e-07	0.00343873	0.100282
rs6737314	chr2	74339586	cg05890377	2.97181e-07	0.00343923	0.172337
rs61084821	chr2	74339629	cg05890377	2.97181e-07	0.00343923	0.172337
rs9277736	chr6	33092512	cg12954267	2.98234e-07	0.00343923	-0.127679
rs9277741	chr6	33092594	cg12954267	2.98234e-07	0.00343923	-0.127679
rs9277748	chr6	33093876	cg12954267	2.98234e-07	0.00343923	-0.127679
rs9277758	chr6	33095162	cg12954267	2.98234e-07	0.00343923	-0.127679
rs9277759	chr6	33095234	cg12954267	2.98234e-07	0.00343923	-0.127679
rs4711125	chr6	26810830	cg26531700	2.98398e-07	0.00343923	-0.121204
rs33987699	chr8	78953437	cg00738934	3.0096e-07	0.0034497	0.10376
rs1121552	chr8	78958699	cg00738934	3.0096e-07	0.0034497	0.10376
rs11777219	chr8	78959566	cg00738934	3.0096e-07	0.0034497	0.10376
rs1073445	chr8	78959745	cg00738934	3.0096e-07	0.0034497	0.10376
rs67368685	chr8	78966267	cg00738934	3.0096e-07	0.0034497	0.10376
rs12679679	chr8	78974231	cg00738934	3.0096e-07	0.0034497	0.10376
rs6473087	chr8	78974859	cg00738934	3.0096e-07	0.0034497	0.10376
rs35174414	chr8	78977693	cg00738934	3.0096e-07	0.0034497	0.10376
rs398096123	chr8	125268812	cg08203624	3.0158e-07	0.0034497	-0.131052
rs9297693	chr8	125271204	cg08203624	3.0158e-07	0.0034497	-0.131052
rs4374970	chr8	125271244	cg08203624	3.0158e-07	0.0034497	-0.131052
rs201077594	chr8	58075361	cg21724239	3.04144e-07	0.00346477	0.152486
rs56059707	chr8	58085262	cg21724239	3.04144e-07	0.00346477	0.152486
rs56303642	chr8	58088317	cg21724239	3.04144e-07	0.00346477	0.152486
rs28690714	chr8	58092861	cg21724239	3.04144e-07	0.00346477	0.152486
rs2318142	chr8	58102254	cg21724239	3.04144e-07	0.00346477	0.152486
rs7837180	chr8	58104423	cg21724239	3.04144e-07	0.00346477	0.152486
rs1022593	chr14	63662691	cg07157030	3.0554e-07	0.0034783	-0.104353
rs12938555	chr17	78891802	cg24207068	3.08724e-07	0.00351216	-0.142068
rs3116789	chr6	29674175	cg17264941	3.09311e-07	0.00351404	-0.148656
rs1610598	chr6	29681862	cg17264941	3.09311e-07	0.00351404	-0.148656
rs3830783	chr16	1717632	cg09065629	3.1137e-07	0.00353503	0.176923
rs62635847	chr17	78255053	cg22443212	3.15225e-07	0.00357637	-0.130439
rs200941590	chr7	6854921	cg18179357	3.18028e-07	0.00360572	-0.0873395
rs7255489	chr19	58879965	cg03630821	3.19281e-07	0.00361501	0.146532
rs7255596	chr19	58879976	cg03630821	3.19281e-07	0.00361501	0.146532
rs28637620	chr1	248525285	cg16274221	3.21484e-07	0.00363502	-0.137028
rs57728407	chr1	248525290	cg16274221	3.21484e-07	0.00363502	-0.137028
rs11058858	chr12	127393386	cg23395688	3.21742e-07	0.00363547	-0.135557
rs2857435	chr6	30106024	cg12758147	3.24965e-07	0.00366445	0.133692
rs2857440	chr6	30106493	cg12758147	3.24965e-07	0.00366445	0.133692
rs9261479	chr6	30107153	cg12758147	3.24965e-07	0.00366445	0.133692
rs11737151	chr4	121571446	cg07870920	3.25754e-07	0.00367087	-0.170747
rs1994035	chr8	79003651	cg00738934	3.27489e-07	0.00368793	0.100114
rs4959041	chr6	30077967	cg12758147	3.2847e-07	0.00369648	0.137377
rs9277920	chr6	33125725	cg15019001	3.29151e-07	0.00370165	-0.121233
rs397975890	chr1	248574323	cg16274221	3.33491e-07	0.00374793	-0.137793
rs33976732	chr5	148039634	cg04091563	3.37108e-07	0.00378349	-0.185725
rs7718324	chr5	148044266	cg04091563	3.37108e-07	0.00378349	-0.185725
rs766932	chr6	33082729	cg12954267	3.3856e-07	0.00379213	-0.130334
rs1810472	chr6	33083121	cg12954267	3.3856e-07	0.00379213	-0.130334
rs909800	chr6	33083202	cg12954267	3.3856e-07	0.00379213	-0.130334
rs8080167	chr17	13949828	cg27005118	3.44624e-07	0.00385746	-0.0687005
rs28557295	chr1	248526693	cg16274221	3.45965e-07	0.00386987	-0.140122
rs55933609	chr6	29654035	cg17264941	3.48002e-07	0.00388745	0.202789
rs62391767	chr6	29661635	cg17264941	3.48002e-07	0.00388745	0.202789
rs9679195	chr2	20878719	cg10553204	3.52528e-07	0.00393538	-0.0959187
rs117669586	chr17	78255377	cg22443212	3.52981e-07	0.0039378	-0.201873
rs828901	chr2	74343040	cg05890377	3.62321e-07	0.00403363	-0.168004
rs13156027	chr5	148040384	cg04091563	3.62988e-07	0.00403363	-0.188112
rs56172386	chr6	29653873	cg17264941	3.63204e-07	0.00403363	0.190487
rs62391842	chr6	29723360	cg17264941	3.63204e-07	0.00403363	0.190487
rs62391844	chr6	29728621	cg17264941	3.63204e-07	0.00403363	0.190487
rs72649134	chr8	58054691	cg21724239	3.63263e-07	0.00403363	0.159597
rs6989809	chr8	58055061	cg21724239	3.63263e-07	0.00403363	0.159597
rs7555683	chr1	248564962	cg16274221	3.6421e-07	0.00404146	-0.140517
rs6694115	chr1	248560561	cg16274221	3.65336e-07	0.00404589	-0.137459
rs28812571	chr1	248561812	cg16274221	3.65336e-07	0.00404589	-0.137459
rs28842565	chr1	248561899	cg16274221	3.65336e-07	0.00404589	-0.137459
rs10246910	chr7	142014445	cg14771419	3.71254e-07	0.00410869	-0.124275
rs2363634	chr12	53354683	cg05393297	3.72956e-07	0.00412479	-0.190461
rs7502001	chr17	78900118	cg24207068	3.75066e-07	0.00414538	-0.143296
rs11029806	chr11	27075050	cg15621260	3.75555e-07	0.00414804	0.197676
rs2424966	chr20	31730268	cg05840533	3.76362e-07	0.00415155	-0.162653
rs28499298	chr1	248525071	cg16274221	3.76371e-07	0.00415155	-0.136344
rs2626814	chr5	180237275	cg00514575	3.84765e-07	0.00424134	0.164551
rs3778622	chr6	30165316	cg12758147	3.88831e-07	0.00428259	0.142362
rs9277736	chr6	33092512	cg17664233	3.90047e-07	0.00428259	-0.121496
rs9277741	chr6	33092594	cg17664233	3.90047e-07	0.00428259	-0.121496
rs9277748	chr6	33093876	cg17664233	3.90047e-07	0.00428259	-0.121496
rs9277758	chr6	33095162	cg17664233	3.90047e-07	0.00428259	-0.121496
rs9277759	chr6	33095234	cg17664233	3.90047e-07	0.00428259	-0.121496
rs3001369	chr6	26670969	cg26531700	3.91142e-07	0.0042918	-0.117821
rs117991428	chr4	13539027	cg16297011	3.92457e-07	0.0043034	-0.22935
rs10137357	chr14	63636754	cg07157030	3.94209e-07	0.00431178	-0.106193
rs10137429	chr14	63636787	cg07157030	3.94209e-07	0.00431178	-0.106193
rs7160879	chr14	63637120	cg07157030	3.94209e-07	0.00431178	-0.106193
rs9343965	chr6	80788329	cg08355045	3.94255e-07	0.00431178	0.129505
rs9937831	chr16	82901544	cg08271366	4.01894e-07	0.00439244	-0.1531
rs9258262	chr6	29724064	cg17264941	4.02949e-07	0.00440109	0.1664
rs34616798	chr4	121632885	cg07870920	4.03694e-07	0.00440471	-0.182075
rs11488108	chr1	248564795	cg16274221	4.04764e-07	0.00440471	-0.138697
rs11488134	chr1	248564913	cg16274221	4.04764e-07	0.00440471	-0.138697
rs9890384	chr17	13969578	cg27005118	4.04772e-07	0.00440471	0.0695452
rs371651047	chr17	13971004	cg27005118	4.04772e-07	0.00440471	0.0695452
rs11783293	chr8	78958925	cg00738934	4.04864e-07	0.00440471	0.101057
rs2638522	chr12	53359118	cg05393297	4.05981e-07	0.00441398	-0.20666
rs7000920	chr8	58098920	cg21724239	4.09163e-07	0.0044428	0.162603
rs10095372	chr8	58099717	cg21724239	4.09163e-07	0.0044428	0.162603
rs142263809	chr2	177028841	cg14236662	4.10676e-07	0.00445633	-0.244012
rs141584001	chr1	62660421	cg14254748	4.11297e-07	0.00446016	-0.184418
rs8101391	chr19	58892524	cg25623524	4.14108e-07	0.0044745	0.191491
rs8102402	chr19	58892672	cg25623524	4.14108e-07	0.0044745	0.191491
rs9277743	chr6	33092724	cg17664233	4.15575e-07	0.0044745	-0.120742
rs9277723	chr6	33091454	cg17664233	4.17445e-07	0.0044745	-0.121849
rs9277724	chr6	33091471	cg17664233	4.17445e-07	0.0044745	-0.121849
rs9277725	chr6	33091543	cg17664233	4.17445e-07	0.0044745	-0.121849
rs9277727	chr6	33091661	cg17664233	4.17445e-07	0.0044745	-0.121849
rs9277729	chr6	33091874	cg17664233	4.17445e-07	0.0044745	-0.121849
rs370066367	chr6	33091990	cg17664233	4.17445e-07	0.0044745	-0.121849
rs9277731	chr6	33092131	cg17664233	4.17445e-07	0.0044745	-0.121849
rs9277735	chr6	33092477	cg17664233	4.17445e-07	0.0044745	-0.121849
rs9277744	chr6	33092824	cg17664233	4.17445e-07	0.0044745	-0.121849
rs9277745	chr6	33092962	cg17664233	4.17445e-07	0.0044745	-0.121849
rs6913744	chr6	33093300	cg17664233	4.17445e-07	0.0044745	-0.121849
rs6913896	chr6	33093365	cg17664233	4.17445e-07	0.0044745	-0.121849
rs9277747	chr6	33093851	cg17664233	4.17445e-07	0.0044745	-0.121849
rs9277750	chr6	33093964	cg17664233	4.17445e-07	0.0044745	-0.121849
rs9277760	chr6	33095312	cg17664233	4.17445e-07	0.0044745	-0.121849
rs73231985	chr3	136691808	cg06392589	4.18718e-07	0.00448526	0.197067
rs12710743	chr2	20880714	cg10553204	4.20728e-07	0.00450391	-0.080071
rs397855107	chr16	1711015	cg09065629	4.22802e-07	0.0045232	0.171322
rs3066409	chr6	33122112	cg15019001	4.30655e-07	0.00460427	0.124464
rs7255489	chr19	58879965	cg25623524	4.35657e-07	0.00465179	0.173063
rs7255596	chr19	58879976	cg25623524	4.35657e-07	0.00465179	0.173063
rs4541901	chr8	78971715	cg00738934	4.36465e-07	0.00465462	0.0986851
rs57538850	chr2	178539377	cg22681709	4.36621e-07	0.00465462	0.101174
rs1484626	chr8	97008749	cg20537987	4.36759e-07	0.00465462	0.152563
rs9258272	chr6	29728681	cg17264941	4.37644e-07	0.00466108	0.160465
rs10407616	chr19	58896384	cg25623524	4.38428e-07	0.00466644	0.175967
rs550136	chr1	108656403	cg06207961	4.42228e-07	0.00468219	0.0951509
rs9277628	chr6	33082040	cg15019001	4.44754e-07	0.00468219	-0.132966
rs9277685	chr6	33088084	cg15019001	4.44754e-07	0.00468219	-0.132966
rs9258160	chr6	29688485	cg17264941	4.45518e-07	0.00468219	0.165586
rs3757326	chr6	29689249	cg17264941	4.45518e-07	0.00468219	0.165586
rs9258169	chr6	29689532	cg17264941	4.45518e-07	0.00468219	0.165586
rs2076183	chr6	29691303	cg17264941	4.45518e-07	0.00468219	0.165586
rs2076182	chr6	29691713	cg17264941	4.45518e-07	0.00468219	0.165586
rs2072898	chr6	29692729	cg17264941	4.45518e-07	0.00468219	0.165586
rs2076177	chr6	29693113	cg17264941	4.45518e-07	0.00468219	0.165586
rs41552312	chr6	29694044	cg17264941	4.45518e-07	0.00468219	0.165586
rs2272874	chr6	29696245	cg17264941	4.45518e-07	0.00468219	0.165586
rs9258192	chr6	29698404	cg17264941	4.45518e-07	0.00468219	0.165586
rs9258208	chr6	29704545	cg17264941	4.45518e-07	0.00468219	0.165586
rs9258223	chr6	29712175	cg17264941	4.45518e-07	0.00468219	0.165586
rs9258226	chr6	29712987	cg17264941	4.45518e-07	0.00468219	0.165586
rs2072894	chr6	29713036	cg17264941	4.45518e-07	0.00468219	0.165586
rs9258241	chr6	29715857	cg17264941	4.45518e-07	0.00468219	0.165586
rs9258242	chr6	29716146	cg17264941	4.45518e-07	0.00468219	0.165586
rs9258244	chr6	29717817	cg17264941	4.45518e-07	0.00468219	0.165586
rs10903270	chr5	180222131	cg00514575	4.49409e-07	0.00471417	0.163776
rs11249747	chr5	180222472	cg00514575	4.49409e-07	0.00471417	0.163776
rs10464107	chr5	180223596	cg00514575	4.49409e-07	0.00471417	0.163776
rs6986852	chr8	97010774	cg20537987	4.52517e-07	0.00474379	0.155679
rs9277743	chr6	33092724	cg12954267	4.55821e-07	0.00477542	-0.125436
rs2219968	chr8	78956658	cg00738934	4.60413e-07	0.00482051	0.100159
rs12950714	chr17	13960438	cg27005118	4.65296e-07	0.00483778	0.0690599
rs6502333	chr17	13987416	cg27005118	4.65296e-07	0.00483778	0.0690599
rs7222088	chr17	13948956	cg27005118	4.65296e-07	0.00483778	-0.0690599
rs993211	chr17	13952177	cg27005118	4.65296e-07	0.00483778	-0.0690599
rs28680611	chr17	13954090	cg27005118	4.65296e-07	0.00483778	-0.0690599
rs7223094	chr17	13958061	cg27005118	4.65296e-07	0.00483778	-0.0690599
rs4792435	chr17	13972297	cg27005118	4.67659e-07	0.00483778	0.0686193
rs10947053	chr6	30077584	cg12758147	4.68486e-07	0.00483778	0.135795
rs9277723	chr6	33091454	cg12954267	4.6873e-07	0.00483778	-0.12649
rs9277724	chr6	33091471	cg12954267	4.6873e-07	0.00483778	-0.12649
rs9277725	chr6	33091543	cg12954267	4.6873e-07	0.00483778	-0.12649
rs9277727	chr6	33091661	cg12954267	4.6873e-07	0.00483778	-0.12649
rs9277729	chr6	33091874	cg12954267	4.6873e-07	0.00483778	-0.12649
rs370066367	chr6	33091990	cg12954267	4.6873e-07	0.00483778	-0.12649
rs9277731	chr6	33092131	cg12954267	4.6873e-07	0.00483778	-0.12649
rs9277735	chr6	33092477	cg12954267	4.6873e-07	0.00483778	-0.12649
rs9277744	chr6	33092824	cg12954267	4.6873e-07	0.00483778	-0.12649
rs9277745	chr6	33092962	cg12954267	4.6873e-07	0.00483778	-0.12649
rs6913744	chr6	33093300	cg12954267	4.6873e-07	0.00483778	-0.12649
rs6913896	chr6	33093365	cg12954267	4.6873e-07	0.00483778	-0.12649
rs9277747	chr6	33093851	cg12954267	4.6873e-07	0.00483778	-0.12649
rs9277750	chr6	33093964	cg12954267	4.6873e-07	0.00483778	-0.12649
rs9277760	chr6	33095312	cg12954267	4.6873e-07	0.00483778	-0.12649
rs6984458	chr8	125270442	cg08203624	4.69521e-07	0.00484295	-0.131048
rs56309313	chr8	143312323	cg23422866	4.7091e-07	0.00485428	-0.147301
rs4969225	chr17	78884692	cg24207068	4.72426e-07	0.00485453	-0.124653
rs4806387	chr19	37466239	cg06611358	4.77289e-07	0.00485453	-0.195107
rs29233	chr6	29611229	cg17264941	4.82672e-07	0.00485453	0.199061
rs2840215	chr6	29641687	cg17264941	4.82672e-07	0.00485453	0.199061
rs116211033	chr6	29645532	cg17264941	4.82672e-07	0.00485453	0.199061
rs4085264	chr6	29645885	cg17264941	4.82672e-07	0.00485453	0.199061
rs4085262	chr6	29645989	cg17264941	4.82672e-07	0.00485453	0.199061
rs3906306	chr6	29646201	cg17264941	4.82672e-07	0.00485453	0.199061
rs3870968	chr6	29647149	cg17264941	4.82672e-07	0.00485453	0.199061
rs62392955	chr6	29647820	cg17264941	4.82672e-07	0.00485453	0.199061
rs56101454	chr6	29653713	cg17264941	4.82672e-07	0.00485453	0.199061
rs2079896	chr6	29661302	cg17264941	4.82672e-07	0.00485453	0.199061
rs62391768	chr6	29662769	cg17264941	4.82672e-07	0.00485453	0.199061
rs149213917	chr6	29662917	cg17264941	4.82672e-07	0.00485453	0.199061
rs56269224	chr6	29669998	cg17264941	4.82672e-07	0.00485453	0.199061
rs17184661	chr6	29672819	cg17264941	4.82672e-07	0.00485453	0.199061
rs62391785	chr6	29673606	cg17264941	4.82672e-07	0.00485453	0.199061
rs115651465	chr6	29678109	cg17264941	4.82672e-07	0.00485453	0.199061
rs17184702	chr6	29682103	cg17264941	4.82672e-07	0.00485453	0.199061
rs114325231	chr6	29693726	cg17264941	4.82672e-07	0.00485453	0.199061
rs55672647	chr6	29695808	cg17264941	4.82672e-07	0.00485453	0.199061
rs62391833	chr6	29707523	cg17264941	4.82672e-07	0.00485453	0.199061
rs62391835	chr6	29717478	cg17264941	4.82672e-07	0.00485453	0.199061
rs55884048	chr6	29718955	cg17264941	4.82672e-07	0.00485453	0.199061
rs2394163	chr6	29720119	cg17264941	4.82672e-07	0.00485453	0.199061
rs62391843	chr6	29724514	cg17264941	4.82672e-07	0.00485453	0.199061
rs7541216	chr1	248522896	cg16274221	4.83733e-07	0.00485453	-0.137042
rs376804412	chr1	248524799	cg16274221	4.83733e-07	0.00485453	-0.137042
rs28698997	chr1	248525780	cg16274221	4.83733e-07	0.00485453	-0.137042
rs1361412	chr1	248526560	cg16274221	4.83733e-07	0.00485453	-0.137042
rs28635846	chr1	248526812	cg16274221	4.83733e-07	0.00485453	-0.137042
rs28591111	chr1	248526951	cg16274221	4.83733e-07	0.00485453	-0.137042
rs28415498	chr1	248527059	cg16274221	4.83733e-07	0.00485453	-0.137042
rs28434510	chr1	248527071	cg16274221	4.83733e-07	0.00485453	-0.137042
rs28507949	chr1	248527311	cg16274221	4.83733e-07	0.00485453	-0.137042
rs28536060	chr1	248527489	cg16274221	4.83733e-07	0.00485453	-0.137042
rs28450223	chr1	248527879	cg16274221	4.83733e-07	0.00485453	-0.137042
rs28578269	chr1	248528438	cg16274221	4.83733e-07	0.00485453	-0.137042
rs28379921	chr1	248528453	cg16274221	4.83733e-07	0.00485453	-0.137042
rs28705095	chr1	248528818	cg16274221	4.83733e-07	0.00485453	-0.137042
rs6669472	chr1	248528837	cg16274221	4.83733e-07	0.00485453	-0.137042
rs6669587	chr1	248528981	cg16274221	4.83733e-07	0.00485453	-0.137042
rs28508140	chr1	248530258	cg16274221	4.83733e-07	0.00485453	-0.137042
rs28507576	chr1	248530726	cg16274221	4.83733e-07	0.00485453	-0.137042
rs201195845	chr8	58074467	cg21724239	4.85394e-07	0.00486827	0.152691
rs28572133	chr19	4328447	cg06776703	4.91391e-07	0.00492546	-0.163977
rs9277828	chr6	33102547	cg17664233	4.94028e-07	0.00494595	-0.133356
rs9277872	chr6	33106560	cg17664233	4.94028e-07	0.00494595	-0.133356
rs1927426	chr6	80787654	cg08355045	4.98167e-07	0.00498141	0.131693
rs1927425	chr6	80787937	cg08355045	4.98167e-07	0.00498141	0.131693
rs3020832	chr7	142011742	cg14771419	5.07125e-07	0.00506795	-0.119296
rs9277733	chr6	33092379	cg12954267	5.08671e-07	0.00507055	-0.125581
rs141259877	chr16	1704344	cg09065629	5.09517e-07	0.00507055	0.168852
rs1611372	chr6	29680072	cg17264941	5.10304e-07	0.00507055	-0.144522
rs1611373	chr6	29680084	cg17264941	5.10304e-07	0.00507055	-0.144522
rs1611374	chr6	29680098	cg17264941	5.10304e-07	0.00507055	-0.144522
rs1611375	chr6	29680106	cg17264941	5.10304e-07	0.00507055	-0.144522
rs1611376	chr6	29680142	cg17264941	5.10304e-07	0.00507055	-0.144522
rs1611377	chr6	29680152	cg17264941	5.10304e-07	0.00507055	-0.144522
rs1611378	chr6	29680205	cg17264941	5.10304e-07	0.00507055	-0.144522
rs7508106	chr19	58876115	cg03630821	5.11031e-07	0.00507055	0.156663
rs4801267	chr19	58882384	cg03630821	5.11031e-07	0.00507055	0.156663
rs12459668	chr19	58883897	cg03630821	5.11031e-07	0.00507055	0.156663
rs28541300	chr11	27064677	cg15621260	5.15628e-07	0.00511008	0.197507
rs10835105	chr11	27067319	cg15621260	5.15628e-07	0.00511008	0.197507
rs9277911	chr6	33124395	cg17664233	5.16471e-07	0.0051154	-0.135274
rs4515825	chr1	248562279	cg16274221	5.18713e-07	0.00513152	-0.135898
rs34690640	chr1	248563071	cg16274221	5.18713e-07	0.00513152	-0.135898
rs340596	chr2	20889754	cg10553204	5.27363e-07	0.005214	0.0841584
rs113112609	chr16	1703821	cg09065629	5.29413e-07	0.00523091	0.127208
rs7751815	chr6	29705084	cg17264941	5.297e-07	0.00523091	0.158159
rs828898	chr2	74340491	cg05890377	5.3419e-07	0.00527213	-0.171182
rs7759272	chr6	29684994	cg17264941	5.45719e-07	0.00538273	0.163064
rs9905368	chr17	78253346	cg22443212	5.48359e-07	0.00540557	0.250002
rs2128014	chr8	78963292	cg00738934	5.52661e-07	0.00543662	0.0991084
rs11783780	chr8	78971571	cg00738934	5.52661e-07	0.00543662	0.0991084
rs11776951	chr8	78971578	cg00738934	5.52661e-07	0.00543662	0.0991084
rs11986006	chr8	58078870	cg21724239	5.52811e-07	0.00543662	0.159199
rs147396486	chr1	248572563	cg16274221	5.56266e-07	0.00546737	-0.136657
rs9277907	chr6	33122985	cg17664233	5.60682e-07	0.00550753	-0.134171
rs28491677	chr1	248525060	cg16274221	5.62215e-07	0.00551934	-0.133235
rs17471590	chr7	27218564	cg26364809	5.663e-07	0.00555618	-0.128258
rs28572133	chr19	4328447	cg25528916	5.67092e-07	0.00556068	-0.176119
rs3117011	chr6	33095836	cg12954267	5.70533e-07	0.00559114	-0.1264
rs2619737	chr5	180237244	cg00514575	5.71745e-07	0.00559973	0.163601
rs12597222	chr16	56639588	cg10443421	5.80964e-07	0.00568334	-0.115805
rs7196503	chr16	56640739	cg10443421	5.80964e-07	0.00568334	-0.115805
rs614372	chr1	108656156	cg06207961	5.83568e-07	0.00570213	0.0951127
rs547349	chr1	108656699	cg06207961	5.83568e-07	0.00570213	0.0951127
rs9277905	chr6	33121408	cg01309395	5.84624e-07	0.00570911	-0.117676
rs3130229	chr6	33094275	cg15019001	5.95597e-07	0.00581286	-0.117794
rs142263809	chr2	177028841	cg02773086	6.03324e-07	0.00588484	-0.240254
rs28711342	chr1	248567366	cg16274221	6.06192e-07	0.00590936	-0.134425
rs13394027	chr2	20882056	cg10553204	6.11972e-07	0.00596222	-0.0827207
rs76502292	chr7	3135736	cg08610901	6.18291e-07	0.00601911	0.153426
rs2857436	chr6	30106070	cg12758147	6.18893e-07	0.00601911	0.131347
rs1557608	chr6	30118582	cg12758147	6.18893e-07	0.00601911	0.131347
rs10797372	chr1	2888514	cg18644793	6.19517e-07	0.00602167	-0.17493
rs35342971	chr6	29674323	cg17264941	6.24198e-07	0.00606363	-0.148505
rs4700986	chr5	180226571	cg00514575	6.27475e-07	0.00609192	0.151238
rs12941399	chr17	13933337	cg27005118	6.28509e-07	0.00609842	-0.0625626
rs62019752	chr15	101764718	cg14397171	6.31934e-07	0.00612809	-0.108379
rs1002708	chr6	26745254	cg26531700	6.32701e-07	0.00613196	0.141472
rs10952522	chr7	142012444	cg14771419	6.33667e-07	0.00613776	0.128103
rs28864772	chr1	248561137	cg16274221	6.37416e-07	0.00616232	-0.134807
rs28571660	chr1	248562691	cg16274221	6.37416e-07	0.00616232	-0.134807
rs28634680	chr1	248562702	cg16274221	6.37416e-07	0.00616232	-0.134807
rs10149774	chr14	63636933	cg07157030	6.3768e-07	0.00616232	-0.104892
rs57050608	chr3	115153088	cg14944696	6.38424e-07	0.00616594	-0.0828657
rs2758383	chr6	26682323	cg26531700	6.44949e-07	0.00621816	-0.117945
rs2260201	chr6	26700604	cg26531700	6.44949e-07	0.00621816	-0.117945
rs2498399	chr6	26706544	cg26531700	6.44949e-07	0.00621816	-0.117945
rs7508106	chr19	58876115	cg25623524	6.51108e-07	0.00626669	0.185379
rs4801267	chr19	58882384	cg25623524	6.51108e-07	0.00626669	0.185379
rs12459668	chr19	58883897	cg25623524	6.51108e-07	0.00626669	0.185379
rs11078220	chr17	13957418	cg27005118	6.54679e-07	0.00629742	-0.0709425
rs12548983	chr8	143336359	cg23422866	6.57047e-07	0.00631656	-0.169773
rs6885157	chr5	180226516	cg00514575	6.61044e-07	0.00635132	0.150154
rs3130227	chr6	33092537	cg12954267	6.63494e-07	0.00636994	-0.124676
rs57291272	chr2	74340933	cg05890377	6.64508e-07	0.00636994	-0.170155
rs1095969	chr2	74340963	cg05890377	6.64508e-07	0.00636994	-0.170155
rs1095970	chr2	74341567	cg05890377	6.64508e-07	0.00636994	-0.170155
rs58169740	chr19	4335513	cg06776703	6.65354e-07	0.00637438	-0.190983
rs79131379	chr6	33133040	cg15019001	6.8128e-07	0.00652322	-0.130868
rs11029811	chr11	27077645	cg15621260	6.8606e-07	0.00656522	0.192522
rs2998139	chr10	135012162	cg22775138	6.98129e-07	0.00667688	-0.119278
rs372053816	chr6	30094416	cg12758147	6.98549e-07	0.00667708	0.138451
rs9277733	chr6	33092379	cg17664233	7.08663e-07	0.00676988	-0.119198
rs2672884	chr17	78865171	cg24207068	7.12997e-07	0.006802	-0.136418
rs397966150	chr1	248578417	cg16274221	7.138e-07	0.006802	-0.139377
rs3117014	chr6	33095615	cg12954267	7.14879e-07	0.006802	-0.127006
rs3117013	chr6	33095636	cg12954267	7.14879e-07	0.006802	-0.127006
rs3117012	chr6	33095684	cg12954267	7.14879e-07	0.006802	-0.127006
rs9277762	chr6	33095737	cg12954267	7.14879e-07	0.006802	-0.127006
rs9277763	chr6	33095748	cg12954267	7.14879e-07	0.006802	-0.127006
rs397857975	chr17	13995213	cg27005118	7.30034e-07	0.00693982	0.0684938
rs564972606	chr13	112724720	cg15415452	7.30195e-07	0.00693982	-0.192639
rs2128016	chr8	78964507	cg00738934	7.32714e-07	0.00695979	0.0973615
rs7299694	chr12	53352572	cg05393297	7.33483e-07	0.00696314	-0.188844
rs36093852	chr6	29671882	cg17264941	7.34964e-07	0.00696844	-0.141802
rs9278260	chr6	29671889	cg17264941	7.34964e-07	0.00696844	-0.141802
rs9643433	chr8	78952371	cg00738934	7.35304e-07	0.00696844	0.0972447
rs10407616	chr19	58896384	cg03630821	7.35712e-07	0.00696844	0.145012
rs13263076	chr8	78970258	cg00738934	7.38901e-07	0.00698675	0.0986469
rs4333586	chr8	78971965	cg00738934	7.38901e-07	0.00698675	0.0986469
rs13248763	chr8	78975616	cg00738934	7.38901e-07	0.00698675	0.0986469
rs1776354	chr1	7972201	cg13962846	7.42345e-07	0.00701535	0.133286
rs2464260	chr12	127432874	cg23395688	7.46494e-07	0.00705056	0.137232
rs9277726	chr6	33091613	cg15019001	7.50199e-07	0.00707495	-0.119866
rs71524078	chr7	6854942	cg18179357	7.50221e-07	0.00707495	-0.0856463
rs12816061	chr12	127386503	cg23395688	7.51141e-07	0.00707495	0.13197
rs11029806	chr11	27075050	cg07777008	7.53336e-07	0.00707495	0.165774
rs73877332	chr3	164601286	cg09102030	7.56844e-07	0.00707495	-0.247942
rs4438144	chr12	127403165	cg23395688	7.5901e-07	0.00707495	0.141383
rs1073444	chr8	78959671	cg00738934	7.59782e-07	0.00707495	0.0997958
rs4460363	chr8	78962903	cg00738934	7.59782e-07	0.00707495	0.0997958
rs36124379	chr8	78963505	cg00738934	7.59782e-07	0.00707495	0.0997958
rs35551201	chr8	78963968	cg00738934	7.59782e-07	0.00707495	0.0997958
rs2128017	chr8	78964682	cg00738934	7.59782e-07	0.00707495	0.0997958
rs4570146	chr8	78967982	cg00738934	7.59782e-07	0.00707495	0.0997958
rs16939594	chr8	78969920	cg00738934	7.59782e-07	0.00707495	0.0997958
rs6982916	chr8	78972362	cg00738934	7.59782e-07	0.00707495	0.0997958
rs6473084	chr8	78972524	cg00738934	7.59782e-07	0.00707495	0.0997958
rs2008057	chr7	142012800	cg14771419	7.60946e-07	0.00707495	-0.12479
rs59083594	chr7	142009958	cg14771419	7.60946e-07	0.00707495	0.12479
rs12666966	chr7	142011193	cg14771419	7.60946e-07	0.00707495	0.12479
rs10234572	chr7	142011644	cg14771419	7.60946e-07	0.00707495	0.12479
rs3020833	chr7	142011781	cg14771419	7.60946e-07	0.00707495	0.12479
rs2960771	chr7	142012261	cg14771419	7.60946e-07	0.00707495	0.12479
rs2960770	chr7	142012291	cg14771419	7.60946e-07	0.00707495	0.12479
rs5888039	chr7	142013595	cg14771419	7.60946e-07	0.00707495	0.12479
rs1014956	chr7	142015746	cg14771419	7.60946e-07	0.00707495	0.12479
rs1014957	chr7	142016272	cg14771419	7.60946e-07	0.00707495	0.12479
rs1014958	chr7	142016359	cg14771419	7.60946e-07	0.00707495	0.12479
rs6972753	chr7	142017097	cg14771419	7.60946e-07	0.00707495	0.12479
rs2040365	chr7	142017990	cg14771419	7.60946e-07	0.00707495	0.12479
rs35560973	chr21	46662573	cg11663144	7.62925e-07	0.0070858	-0.074825
rs201570758	chr6	26726506	cg26531700	7.62962e-07	0.0070858	-0.125169
rs3007077	chr14	51610813	cg23942311	7.64371e-07	0.00709494	0.0829656
rs4288633	chr1	248596042	cg16274221	7.72799e-07	0.00716917	-0.143018
rs11101989	chr1	110253741	cg24467349	7.87696e-07	0.00730303	0.10025
rs72856408	chr1	2940616	cg00830435	7.88978e-07	0.00730303	0.132396
rs79823923	chr1	2962099	cg00830435	7.88978e-07	0.00730303	0.132396
rs77059618	chr1	2965128	cg00830435	7.88978e-07	0.00730303	0.132396
rs9258167	chr6	29688973	cg17264941	7.95716e-07	0.00733053	0.162598
rs9258168	chr6	29689003	cg17264941	7.95716e-07	0.00733053	0.162598
rs9258170	chr6	29689590	cg17264941	7.95716e-07	0.00733053	0.162598
rs9258212	chr6	29706226	cg17264941	7.95716e-07	0.00733053	0.162598
rs9258218	chr6	29708028	cg17264941	7.95716e-07	0.00733053	0.162598
rs9258236	chr6	29714557	cg17264941	7.95716e-07	0.00733053	0.162598
rs9258259	chr6	29723021	cg17264941	7.95716e-07	0.00733053	0.162598
rs9258265	chr6	29725064	cg17264941	7.95716e-07	0.00733053	0.162598
rs1948542	chr4	121623873	cg07870920	7.96874e-07	0.00733053	-0.174128
rs11721741	chr4	121629986	cg07870920	7.96874e-07	0.00733053	-0.174128
rs71600496	chr4	121631056	cg07870920	7.96874e-07	0.00733053	-0.174128
rs2285795	chr6	30120912	cg12758147	7.9722e-07	0.00733053	0.133726
rs62389022	chr5	148028640	cg04091563	8.03635e-07	0.00738545	-0.177552
rs28649373	chr1	248571441	cg16274221	8.11373e-07	0.00745246	-0.135152
rs2952936	chr7	6862560	cg18179357	8.1522e-07	0.00748367	-0.0927657
rs28850031	chr14	63633990	cg07157030	8.18053e-07	0.00750143	-0.103469
rs10130816	chr14	63634787	cg07157030	8.18053e-07	0.00750143	-0.103469
rs11270581	chr21	46673768	cg11663144	8.22449e-07	0.00753759	-0.0764324
rs9282429	chr6	33087635	cg15737123	8.3021e-07	0.00760455	-0.109172
rs7221927	chr17	78865127	cg24207068	8.3172e-07	0.0076142	-0.131177
rs28482938	chr1	248525146	cg16274221	8.35052e-07	0.00763633	-0.134411
rs2226009	chr1	248526181	cg16274221	8.35052e-07	0.00763633	-0.134411
rs12951778	chr17	78930344	cg24207068	8.37191e-07	0.00765169	-0.124671
rs200139179	chr5	180221401	cg00514575	8.40262e-07	0.00767556	0.186751
rs34965401	chr8	78991957	cg00738934	8.40775e-07	0.00767605	0.0983883
rs9277645	chr6	33083684	cg12954267	8.46232e-07	0.00768801	-0.13514
rs9277655	chr6	33084051	cg12954267	8.46232e-07	0.00768801	-0.13514
rs9277659	chr6	33084571	cg12954267	8.46232e-07	0.00768801	-0.13514
rs9282427	chr6	33084576	cg12954267	8.46232e-07	0.00768801	-0.13514
rs9277660	chr6	33084596	cg12954267	8.46232e-07	0.00768801	-0.13514
rs9277664	chr6	33085461	cg12954267	8.46232e-07	0.00768801	-0.13514
rs9277668	chr6	33085575	cg12954267	8.46232e-07	0.00768801	-0.13514
rs9277676	chr6	33086657	cg12954267	8.46232e-07	0.00768801	-0.13514
rs9277677	chr6	33086851	cg12954267	8.46232e-07	0.00768801	-0.13514
rs4791562	chr17	13991286	cg27005118	8.48443e-07	0.00770391	0.0685614
rs10038484	chr5	178540026	cg01312482	8.51198e-07	0.00772472	-0.163791
rs3129239	chr6	33110568	cg17664233	8.57572e-07	0.00777833	0.116054
rs7462788	chr8	143335170	cg23422866	8.62637e-07	0.00781528	-0.170379
rs1757774	chr20	62142524	cg22185879	8.69975e-07	0.00781528	-0.111314
rs670321	chr1	108648369	cg06207961	8.73919e-07	0.00781528	0.0932247
rs6887412	chr5	150682975	cg11125805	8.74892e-07	0.00781528	0.107649
rs28481793	chr5	150683005	cg11125805	8.74892e-07	0.00781528	0.107649
rs35817611	chr1	110246810	cg24467349	8.77583e-07	0.00781528	0.0977912
rs9277637	chr6	33082635	cg15019001	8.80376e-07	0.00781528	-0.126065
rs9277638	chr6	33082692	cg15019001	8.80376e-07	0.00781528	-0.126065
rs9277639	chr6	33082744	cg15019001	8.80376e-07	0.00781528	-0.126065
rs2894325	chr6	33082884	cg15019001	8.80376e-07	0.00781528	-0.126065
rs4996196	chr6	33082956	cg15019001	8.80376e-07	0.00781528	-0.126065
rs2395348	chr6	33083036	cg15019001	8.80376e-07	0.00781528	-0.126065
rs9277640	chr6	33083062	cg15019001	8.80376e-07	0.00781528	-0.126065
rs2395349	chr6	33083134	cg15019001	8.80376e-07	0.00781528	-0.126065
rs9277641	chr6	33083458	cg15019001	8.80376e-07	0.00781528	-0.126065
rs9277642	chr6	33083490	cg15019001	8.80376e-07	0.00781528	-0.126065
rs9277643	chr6	33083574	cg15019001	8.80376e-07	0.00781528	-0.126065
rs9277644	chr6	33083599	cg15019001	8.80376e-07	0.00781528	-0.126065
rs9277646	chr6	33083705	cg15019001	8.80376e-07	0.00781528	-0.126065
rs9277647	chr6	33083750	cg15019001	8.80376e-07	0.00781528	-0.126065
rs9277648	chr6	33083816	cg15019001	8.80376e-07	0.00781528	-0.126065
rs9277649	chr6	33083838	cg15019001	8.80376e-07	0.00781528	-0.126065
rs9277652	chr6	33083852	cg15019001	8.80376e-07	0.00781528	-0.126065
rs9277653	chr6	33083884	cg15019001	8.80376e-07	0.00781528	-0.126065
rs9277654	chr6	33083936	cg15019001	8.80376e-07	0.00781528	-0.126065
rs9277656	chr6	33084148	cg15019001	8.80376e-07	0.00781528	-0.126065
rs9277657	chr6	33084357	cg15019001	8.80376e-07	0.00781528	-0.126065
rs9277658	chr6	33084460	cg15019001	8.80376e-07	0.00781528	-0.126065
rs9277661	chr6	33084641	cg15019001	8.80376e-07	0.00781528	-0.126065
rs9277662	chr6	33084698	cg15019001	8.80376e-07	0.00781528	-0.126065
rs9277663	chr6	33085033	cg15019001	8.80376e-07	0.00781528	-0.126065
rs9277667	chr6	33085543	cg15019001	8.80376e-07	0.00781528	-0.126065
rs9277670	chr6	33085591	cg15019001	8.80376e-07	0.00781528	-0.126065
rs9277671	chr6	33085633	cg15019001	8.80376e-07	0.00781528	-0.126065
rs9277675	chr6	33086454	cg15019001	8.80376e-07	0.00781528	-0.126065
rs9277679	chr6	33087519	cg15019001	8.80376e-07	0.00781528	-0.126065
rs9277680	chr6	33087546	cg15019001	8.80376e-07	0.00781528	-0.126065
rs9277681	chr6	33087564	cg15019001	8.80376e-07	0.00781528	-0.126065
rs9277683	chr6	33087941	cg15019001	8.80376e-07	0.00781528	-0.126065
rs9277687	chr6	33088345	cg15019001	8.80376e-07	0.00781528	-0.126065
rs9277811	chr6	33101433	cg17664233	8.91568e-07	0.0079038	-0.132951
rs9277900	chr6	33118919	cg17664233	8.91568e-07	0.0079038	-0.132951
rs13276048	chr8	78975258	cg00738934	8.94865e-07	0.0079038	0.0938138
rs3117016	chr6	33095516	cg12954267	8.95204e-07	0.0079038	-0.124642
rs3129273	chr6	33095801	cg12954267	8.95204e-07	0.0079038	-0.124642
rs4304092	chr5	177411258	cg10837429	9.02851e-07	0.0079038	-0.111685
rs4311436	chr5	177412338	cg10837429	9.02851e-07	0.0079038	-0.111685
rs1643418	chr19	37459951	cg06611358	9.03763e-07	0.0079038	-0.191017
rs1667330	chr19	37460576	cg06611358	9.03763e-07	0.0079038	-0.191017
rs2551062	chr19	37462776	cg06611358	9.03763e-07	0.0079038	-0.191017
rs1625963	chr19	37464636	cg06611358	9.03763e-07	0.0079038	-0.191017
rs1016216	chr19	37472171	cg06611358	9.03763e-07	0.0079038	-0.191017
rs2595546	chr19	37477122	cg06611358	9.03763e-07	0.0079038	-0.191017
rs1644672	chr19	37477150	cg06611358	9.03763e-07	0.0079038	-0.191017
rs1667350	chr19	37477526	cg06611358	9.03763e-07	0.0079038	-0.191017
rs1612652	chr19	37477640	cg06611358	9.03763e-07	0.0079038	-0.191017
rs1667353	chr19	37481153	cg06611358	9.03763e-07	0.0079038	-0.191017
rs7252167	chr19	37483181	cg06611358	9.03763e-07	0.0079038	-0.191017
rs7253220	chr19	37483219	cg06611358	9.03763e-07	0.0079038	-0.191017
rs543730834	chr19	37483319	cg06611358	9.03763e-07	0.0079038	-0.191017
rs10421398	chr19	37483403	cg06611358	9.03763e-07	0.0079038	-0.191017
rs10421415	chr19	37483444	cg06611358	9.03763e-07	0.0079038	-0.191017
rs1644685	chr19	37484649	cg06611358	9.03763e-07	0.0079038	-0.191017
rs1579314	chr19	37486532	cg06611358	9.03763e-07	0.0079038	-0.191017
rs935706	chr19	37487632	cg06611358	9.03763e-07	0.0079038	-0.191017
rs935707	chr19	37487723	cg06611358	9.03763e-07	0.0079038	-0.191017
rs1667363	chr19	37487866	cg06611358	9.03763e-07	0.0079038	-0.191017
rs1667367	chr19	37489129	cg06611358	9.03763e-07	0.0079038	-0.191017
rs35949814	chr8	58130689	cg21724239	9.04083e-07	0.0079038	0.156254
rs28541300	chr11	27064677	cg07777008	9.07915e-07	0.007929	0.166277
rs10835105	chr11	27067319	cg07777008	9.07915e-07	0.007929	0.166277
rs371620755	chr3	164606388	cg09102030	9.13193e-07	0.00797092	-0.249658
rs6750625	chr2	20879530	cg10553204	9.15142e-07	0.00797959	-0.0907046
rs6753777	chr2	20879543	cg10553204	9.15142e-07	0.00797959	-0.0907046
rs9282420	chr6	33083409	cg15019001	9.16412e-07	0.00798649	-0.129035
rs994443	chr17	13956037	cg27005118	9.27901e-07	0.00808239	-0.0680433
rs1368393	chr5	150660769	cg11125805	9.31346e-07	0.00809971	0.104777
rs1368394	chr5	150660794	cg11125805	9.31346e-07	0.00809971	0.104777
rs978012	chr5	150667016	cg11125805	9.31346e-07	0.00809971	0.104777
rs61799140	chr1	110245486	cg24467349	9.37744e-07	0.00814738	0.0975305
rs766932	chr6	33082729	cg17664233	9.38779e-07	0.00814738	-0.120929
rs1810472	chr6	33083121	cg17664233	9.38779e-07	0.00814738	-0.120929
rs909800	chr6	33083202	cg17664233	9.38779e-07	0.00814738	-0.120929
rs936711	chr5	180236982	cg00514575	9.42848e-07	0.00816571	0.158192
rs2626813	chr5	180237123	cg00514575	9.42848e-07	0.00816571	0.158192
rs2626817	chr5	180237653	cg00514575	9.42848e-07	0.00816571	0.158192
rs2619734	chr5	180237662	cg00514575	9.42848e-07	0.00816571	0.158192
rs200001403	chr13	50200921	cg08779649	9.43646e-07	0.00816838	-0.0909173
rs6995342	chr8	78951749	cg00738934	9.45862e-07	0.00818331	0.0969125
rs111819536	chr7	44628601	cg04674755	9.49484e-07	0.00819296	0.120751
rs3812151	chr6	80775738	cg08355045	9.49922e-07	0.00819296	0.129253
rs9352797	chr6	80779941	cg08355045	9.49922e-07	0.00819296	0.129253
rs1410522	chr6	80781792	cg08355045	9.49922e-07	0.00819296	0.129253
rs10943688	chr6	80784426	cg08355045	9.49922e-07	0.00819296	0.129253
rs397723959	chr6	80785193	cg08355045	9.49922e-07	0.00819296	0.129253
rs10087374	chr8	125272153	cg08203624	9.59766e-07	0.00827359	-0.127544
rs13343526	chr19	58908150	cg25623524	9.64155e-07	0.00830713	0.159648
rs4768797	chr12	47730968	cg09853702	9.65444e-07	0.00831394	0.106343
rs7738919	chr6	29685025	cg17264941	9.67122e-07	0.00831652	0.16009
rs9258258	chr6	29722751	cg17264941	9.67122e-07	0.00831652	0.16009
rs3794379	chr13	50103192	cg08779649	9.67814e-07	0.00831652	0.103401
rs9568238	chr13	50104444	cg08779649	9.67814e-07	0.00831652	0.103401
rs11870213	chr17	13977462	cg27005118	9.68234e-07	0.00831652	-0.0665574
rs10773343	chr12	127428488	cg23395688	9.69494e-07	0.00832306	0.143186
rs142007655	chr16	1701651	cg09065629	9.84432e-07	0.00843062	0.1691
rs7258060	chr19	4332105	cg06776703	9.84549e-07	0.00843062	-0.183076
rs11673317	chr19	4332650	cg06776703	9.84549e-07	0.00843062	-0.183076
rs10413905	chr19	4333666	cg06776703	9.84549e-07	0.00843062	-0.183076
rs60010631	chr19	4334310	cg06776703	9.84549e-07	0.00843062	-0.183076
rs6561549	chr13	50183604	cg08779649	9.85282e-07	0.00843256	0.0966115
rs721847	chr6	33123931	cg12954267	9.87267e-07	0.00844523	-0.138677
rs3809778	chr17	46693777	cg08362273	9.89316e-07	0.00845842	0.0773374
rs35037368	chr17	13953598	cg27005118	9.92448e-07	0.00848085	-0.0668042
rs78088694	chr2	114733645	cg07093324	9.94847e-07	0.008497	0.0927102
rs6986310	chr8	125285943	cg08203624	1.00126e-06	0.00854743	-0.125118
rs397946662	chr3	164614011	cg09102030	1.00847e-06	0.00860458	-0.250546
rs888963	chr5	148038817	cg04091563	1.01495e-06	0.00865537	-0.180501
rs3129209	chr6	33122962	cg15019001	1.01737e-06	0.00867163	0.110263
rs2368508	chr8	78951278	cg00738934	1.02059e-06	0.00868576	0.097225
rs13263569	chr8	78954480	cg00738934	1.02059e-06	0.00868576	0.097225
rs2200014	chr8	78956394	cg00738934	1.02059e-06	0.00868576	0.097225
rs2294479	chr6	33098389	cg12954267	1.02237e-06	0.00869648	-0.131785
rs12568942	chr1	2961542	cg00830435	1.02693e-06	0.00873082	0.131294
rs13276123	chr8	78975338	cg00738934	1.03303e-06	0.00877822	0.0943942
rs62115612	chr19	37410438	cg06611358	1.03678e-06	0.00880557	-0.226306
rs1056121	chr13	112723232	cg15415452	1.03785e-06	0.00881018	-0.198427
rs7417616	chr1	248550970	cg16274221	1.04617e-06	0.00887177	-0.132971
rs28891146	chr1	248559422	cg16274221	1.04617e-06	0.00887177	-0.132971
rs4309736	chr3	164612679	cg09102030	1.04848e-06	0.00888235	-0.245746
rs4425261	chr3	164612719	cg09102030	1.04848e-06	0.00888235	-0.245746
rs147793360	chr6	29724028	cg17264941	1.05038e-06	0.0088939	0.163368
rs1667351	chr19	37478027	cg06611358	1.05432e-06	0.00892278	-0.189823
rs13262830	chr8	78957669	cg00738934	1.06383e-06	0.0089805	0.0982685
rs12056841	chr8	78960780	cg00738934	1.06383e-06	0.0089805	0.0982685
rs111379454	chr8	78967555	cg00738934	1.06383e-06	0.0089805	0.0982685
rs9692645	chr8	78968554	cg00738934	1.06383e-06	0.0089805	0.0982685
rs6473086	chr8	78974646	cg00738934	1.06383e-06	0.0089805	0.0982685
rs9277791	chr6	33100487	cg17664233	1.06684e-06	0.00898086	-0.132413
rs4713611	chr6	33108015	cg17664233	1.06684e-06	0.00898086	-0.132413
rs9277884	chr6	33109589	cg17664233	1.06684e-06	0.00898086	-0.132413
rs9277908	chr6	33123245	cg17664233	1.06684e-06	0.00898086	-0.132413
rs9277909	chr6	33123281	cg17664233	1.06684e-06	0.00898086	-0.132413
rs75520317	chr16	1684886	cg09065629	1.06715e-06	0.00898086	0.165765
rs796501872	chr4	121618725	cg07870920	1.06764e-06	0.00898086	-0.165887
rs114650825	chr17	78255286	cg22443212	1.06865e-06	0.00898484	-0.19866
rs142263809	chr2	177028841	cg01602690	1.0831e-06	0.0089951	-0.147025
rs149085267	chr4	121550382	cg07870920	1.08802e-06	0.0089951	-0.181799
rs13124518	chr4	121550607	cg07870920	1.08802e-06	0.0089951	-0.181799
rs1874440	chr4	121562991	cg07870920	1.08802e-06	0.0089951	-0.181799
rs4543139	chr4	121566607	cg07870920	1.08802e-06	0.0089951	-0.181799
rs4538510	chr4	121566639	cg07870920	1.08802e-06	0.0089951	-0.181799
rs4543140	chr4	121566680	cg07870920	1.08802e-06	0.0089951	-0.181799
rs36152229	chr4	121566894	cg07870920	1.08802e-06	0.0089951	-0.181799
rs148026762	chr4	121567373	cg07870920	1.08802e-06	0.0089951	-0.181799
rs376915700	chr4	121568403	cg07870920	1.08802e-06	0.0089951	-0.181799
rs35013646	chr4	121570533	cg07870920	1.08802e-06	0.0089951	-0.181799
rs10518370	chr4	121570981	cg07870920	1.08802e-06	0.0089951	-0.181799
rs11724930	chr4	121571201	cg07870920	1.08802e-06	0.0089951	-0.181799
[truncated: 3,597 more rows]

## Sheet: Supplementary Data S5
Supplementary Data S5. List of meQTLs in normal tissues.
SNP	Chr	Position	DMC	P value	FDR q	Effect size
rs200182940	chr5	161033928	cg22691257	1.20781e-31	6.71909e-25	-0.347676
rs199528059	chr5	161035002	cg22691257	1.20781e-31	6.71909e-25	-0.347676
rs12658894	chr5	161111441	cg22691257	1.20781e-31	6.71909e-25	-0.347676
rs10016240	chr4	121548228	cg07870920	4.44119e-29	2.47065e-23	-0.325474
rs67116157	chr4	121551068	cg07870920	4.44119e-29	2.47065e-23	-0.325474
rs11732667	chr4	121552890	cg07870920	4.44119e-29	2.47065e-23	-0.325474
rs11732762	chr4	121553173	cg07870920	4.44119e-29	2.47065e-23	-0.325474
rs397879965	chr4	121554146	cg07870920	4.44119e-29	2.47065e-23	-0.325474
rs1353469	chr4	121555706	cg07870920	4.44119e-29	2.47065e-23	-0.325474
rs13104063	chr4	121556052	cg07870920	4.44119e-29	2.47065e-23	-0.325474
rs34091035	chr4	121559816	cg07870920	4.44119e-29	2.47065e-23	-0.325474
rs1390555	chr4	121560161	cg07870920	4.44119e-29	2.47065e-23	-0.325474
rs35683155	chr4	121561663	cg07870920	4.44119e-29	2.47065e-23	-0.325474
rs13114914	chr4	121561707	cg07870920	4.44119e-29	2.47065e-23	-0.325474
rs13120782	chr4	121561934	cg07870920	4.44119e-29	2.47065e-23	-0.325474
rs144484994	chr4	121569769	cg07870920	4.44119e-29	2.47065e-23	-0.325474
rs13138888	chr4	121582628	cg07870920	4.44119e-29	2.47065e-23	-0.325474
rs13114990	chr4	121582672	cg07870920	4.44119e-29	2.47065e-23	-0.325474
rs67061841	chr4	121584631	cg07870920	4.44119e-29	2.47065e-23	-0.325474
rs67464100	chr4	121584770	cg07870920	4.44119e-29	2.47065e-23	-0.325474
rs2101890	chr4	121609977	cg07870920	4.44119e-29	2.47065e-23	-0.325474
rs34537501	chr4	121610917	cg07870920	4.44119e-29	2.47065e-23	-0.325474
rs13146556	chr4	121611554	cg07870920	4.44119e-29	2.47065e-23	-0.325474
rs35251153	chr4	121612902	cg07870920	4.44119e-29	2.47065e-23	-0.325474
rs13137989	chr4	121615731	cg07870920	4.44119e-29	2.47065e-23	-0.325474
rs13134136	chr4	121618046	cg07870920	4.44119e-29	2.47065e-23	-0.325474
rs11723445	chr4	121619289	cg07870920	4.44119e-29	2.47065e-23	-0.325474
rs35666859	chr4	121619320	cg07870920	4.44119e-29	2.47065e-23	-0.325474
rs36062454	chr4	121619834	cg07870920	4.44119e-29	2.47065e-23	-0.325474
rs11731264	chr4	121622136	cg07870920	4.44119e-29	2.47065e-23	-0.325474
rs13148103	chr4	121562114	cg07870920	2.91117e-26	1.34343e-20	-0.324243
rs13110048	chr4	121548688	cg07870920	3.70942e-26	1.34343e-20	-0.323586
rs397880564	chr4	121551434	cg07870920	3.70942e-26	1.34343e-20	-0.323586
rs67545956	chr4	121558739	cg07870920	3.70942e-26	1.34343e-20	-0.323586
rs13115111	chr4	121561783	cg07870920	3.70942e-26	1.34343e-20	-0.323586
rs10518373	chr4	121574701	cg07870920	3.70942e-26	1.34343e-20	-0.323586
rs36052384	chr4	121608254	cg07870920	3.70942e-26	1.34343e-20	-0.323586
rs35833719	chr4	121608368	cg07870920	3.70942e-26	1.34343e-20	-0.323586
rs35821073	chr4	121609930	cg07870920	3.70942e-26	1.34343e-20	-0.323586
rs13152087	chr4	121617738	cg07870920	3.70942e-26	1.34343e-20	-0.323586
rs13135003	chr4	121618411	cg07870920	3.70942e-26	1.34343e-20	-0.323586
rs34563379	chr4	121620135	cg07870920	3.70942e-26	1.34343e-20	-0.323586
rs7700189	chr4	121620841	cg07870920	3.70942e-26	1.34343e-20	-0.323586
rs71597088	chr4	121620899	cg07870920	3.70942e-26	1.34343e-20	-0.323586
rs11726937	chr4	121622149	cg07870920	3.70942e-26	1.34343e-20	-0.323586
rs13108928	chr4	121548174	cg07870920	3.86388e-26	1.34343e-20	-0.321031
rs11727139	chr4	121551965	cg07870920	3.86388e-26	1.34343e-20	-0.321031
rs13147093	chr4	121611505	cg07870920	3.86388e-26	1.34343e-20	-0.321031
rs17747225	chr8	1153482	cg07699771	1.10253e-25	2.35901e-20	0.140297
rs13267423	chr8	1153542	cg07699771	1.10253e-25	2.35901e-20	0.140297
rs4735991	chr8	1153590	cg07699771	1.10253e-25	2.35901e-20	0.140297
rs4735992	chr8	1153613	cg07699771	1.10253e-25	2.35901e-20	0.140297
rs4735995	chr8	1153900	cg07699771	1.10253e-25	2.35901e-20	0.140297
rs2044922	chr8	1154309	cg07699771	1.10253e-25	2.35901e-20	0.140297
rs6558426	chr8	1154465	cg07699771	1.10253e-25	2.35901e-20	0.140297
rs6985303	chr8	1154629	cg07699771	1.10253e-25	2.35901e-20	0.140297
rs6558428	chr8	1154681	cg07699771	1.10253e-25	2.35901e-20	0.140297
rs7002858	chr8	1154767	cg07699771	1.10253e-25	2.35901e-20	0.140297
rs7003978	chr8	1154797	cg07699771	1.10253e-25	2.35901e-20	0.140297
rs6989671	chr8	1154901	cg07699771	1.10253e-25	2.35901e-20	0.140297
rs2123063	chr8	1155041	cg07699771	1.10253e-25	2.35901e-20	0.140297
rs2123062	chr8	1155131	cg07699771	1.10253e-25	2.35901e-20	0.140297
rs2167507	chr8	1155346	cg07699771	1.10253e-25	2.35901e-20	0.140297
rs7464126	chr8	1155452	cg07699771	1.10253e-25	2.35901e-20	0.140297
rs7463957	chr8	1155540	cg07699771	1.10253e-25	2.35901e-20	0.140297
rs7463994	chr8	1155637	cg07699771	1.10253e-25	2.35901e-20	0.140297
rs7461105	chr8	1155665	cg07699771	1.10253e-25	2.35901e-20	0.140297
rs7009433	chr8	1155853	cg07699771	1.10253e-25	2.35901e-20	0.140297
rs7009597	chr8	1155953	cg07699771	1.10253e-25	2.35901e-20	0.140297
rs10094928	chr8	1156972	cg07699771	1.10253e-25	2.35901e-20	0.140297
rs10105644	chr8	1157075	cg07699771	1.10253e-25	2.35901e-20	0.140297
rs7843952	chr8	1157207	cg07699771	1.10253e-25	2.35901e-20	0.140297
rs7831288	chr8	1157345	cg07699771	1.10253e-25	2.35901e-20	0.140297
rs9774081	chr8	1157757	cg07699771	1.10253e-25	2.35901e-20	0.140297
rs9774082	chr8	1157776	cg07699771	1.10253e-25	2.35901e-20	0.140297
rs4596679	chr8	1158226	cg07699771	1.10253e-25	2.35901e-20	0.140297
rs60716042	chr8	1159860	cg07699771	1.10253e-25	2.35901e-20	0.140297
rs7840420	chr8	1161443	cg07699771	1.10253e-25	2.35901e-20	0.140297
rs60487431	chr3	164592504	cg09102030	1.35707e-25	2.79609e-20	-0.276669
rs10647908	chr3	164593763	cg09102030	1.35707e-25	2.79609e-20	-0.276669
rs34779539	chr3	164598731	cg09102030	1.35707e-25	2.79609e-20	-0.276669
rs11737151	chr4	121571446	cg07870920	1.40969e-25	2.86909e-20	-0.292476
rs7699945	chr4	121620620	cg07870920	1.62355e-25	3.22568e-20	-0.322083
rs71597090	chr4	121622399	cg07870920	1.62355e-25	3.22568e-20	-0.322083
rs60640289	chr3	164592691	cg09102030	3.15714e-25	3.53623e-20	-0.27078
rs12171293	chr3	164592770	cg09102030	3.15714e-25	3.53623e-20	-0.27078
rs9836091	chr3	164593326	cg09102030	3.15714e-25	3.53623e-20	-0.27078
rs9836117	chr3	164593467	cg09102030	3.15714e-25	3.53623e-20	-0.27078
rs6805812	chr3	164593662	cg09102030	3.15714e-25	3.53623e-20	-0.27078
rs6772707	chr3	164593901	cg09102030	3.15714e-25	3.53623e-20	-0.27078
rs397726958	chr3	164594145	cg09102030	3.15714e-25	3.53623e-20	-0.27078
rs1379599	chr3	164594279	cg09102030	3.15714e-25	3.53623e-20	-0.27078
rs73021654	chr3	164594697	cg09102030	3.15714e-25	3.53623e-20	-0.27078
rs12171269	chr3	164595111	cg09102030	3.15714e-25	3.53623e-20	-0.27078
rs6806576	chr3	164595224	cg09102030	3.15714e-25	3.53623e-20	-0.27078
rs6806894	chr3	164595566	cg09102030	3.15714e-25	3.53623e-20	-0.27078
rs6809628	chr3	164595707	cg09102030	3.15714e-25	3.53623e-20	-0.27078
rs537416231	chr3	164596209	cg09102030	3.15714e-25	3.53623e-20	-0.27078
rs61559842	chr3	164596226	cg09102030	3.15714e-25	3.53623e-20	-0.27078
rs34477794	chr3	164596337	cg09102030	3.15714e-25	3.53623e-20	-0.27078
rs6774816	chr3	164599655	cg09102030	3.15714e-25	3.53623e-20	-0.27078
rs9844673	chr3	164599935	cg09102030	3.15714e-25	3.53623e-20	-0.27078
rs9882044	chr3	164600041	cg09102030	3.15714e-25	3.53623e-20	-0.27078
rs9845212	chr3	164600404	cg09102030	3.15714e-25	3.53623e-20	-0.27078
rs9813040	chr3	164601620	cg09102030	3.15714e-25	3.53623e-20	-0.27078
rs11923878	chr3	164602084	cg09102030	3.15714e-25	3.53623e-20	-0.27078
rs13315509	chr3	164602144	cg09102030	3.15714e-25	3.53623e-20	-0.27078
rs386398448	chr3	164602156	cg09102030	3.15714e-25	3.53623e-20	-0.27078
rs9881403	chr3	164603578	cg09102030	3.15714e-25	3.53623e-20	-0.27078
rs13324638	chr3	164604518	cg09102030	3.15714e-25	3.53623e-20	-0.27078
rs9829096	chr3	164604714	cg09102030	3.15714e-25	3.53623e-20	-0.27078
rs9854307	chr3	164605104	cg09102030	3.15714e-25	3.53623e-20	-0.27078
rs6777463	chr3	164605868	cg09102030	3.15714e-25	3.53623e-20	-0.27078
rs111707919	chr3	164605884	cg09102030	3.15714e-25	3.53623e-20	-0.27078
rs9860661	chr3	164606707	cg09102030	3.15714e-25	3.53623e-20	-0.27078
rs9827099	chr3	164606851	cg09102030	3.15714e-25	3.53623e-20	-0.27078
rs9827125	chr3	164606908	cg09102030	3.15714e-25	3.53623e-20	-0.27078
rs9847904	chr3	164607367	cg09102030	3.15714e-25	3.53623e-20	-0.27078
rs13321166	chr3	164607575	cg09102030	3.15714e-25	3.53623e-20	-0.27078
rs13324491	chr3	164607594	cg09102030	3.15714e-25	3.53623e-20	-0.27078
rs13317581	chr3	164607781	cg09102030	3.15714e-25	3.53623e-20	-0.27078
rs9833025	chr3	164608282	cg09102030	3.15714e-25	3.53623e-20	-0.27078
rs28595715	chr3	164608470	cg09102030	3.15714e-25	3.53623e-20	-0.27078
rs9863709	chr3	164610266	cg09102030	3.15714e-25	3.53623e-20	-0.27078
rs11921577	chr3	164610637	cg09102030	3.15714e-25	3.53623e-20	-0.27078
rs28445921	chr3	164611465	cg09102030	3.15714e-25	3.53623e-20	-0.27078
rs7432267	chr3	164611877	cg09102030	3.15714e-25	3.53623e-20	-0.27078
rs9853742	chr3	164611917	cg09102030	3.15714e-25	3.53623e-20	-0.27078
rs9854225	chr3	164612215	cg09102030	3.15714e-25	3.53623e-20	-0.27078
rs2045469	chr3	164612507	cg09102030	3.15714e-25	3.53623e-20	-0.27078
rs6789934	chr3	164613717	cg09102030	3.15714e-25	3.53623e-20	-0.27078
rs6792739	chr3	164614189	cg09102030	3.15714e-25	3.53623e-20	-0.27078
rs9290247	chr3	164614633	cg09102030	3.15714e-25	3.53623e-20	-0.27078
rs6778766	chr3	164616084	cg09102030	3.15714e-25	3.53623e-20	-0.27078
rs766955	chr3	164618556	cg09102030	3.15714e-25	3.53623e-20	-0.27078
rs57677940	chr3	164622019	cg09102030	3.15714e-25	3.53623e-20	-0.27078
rs6775721	chr3	164624650	cg09102030	3.15714e-25	3.53623e-20	-0.27078
rs6773222	chr3	164624704	cg09102030	3.15714e-25	3.53623e-20	-0.27078
rs7622454	chr3	164625026	cg09102030	3.15714e-25	3.53623e-20	-0.27078
rs12330437	chr3	164629954	cg09102030	3.15714e-25	3.53623e-20	-0.27078
rs9839036	chr3	164630692	cg09102030	3.15714e-25	3.53623e-20	-0.27078
rs13434039	chr3	164632350	cg09102030	3.15714e-25	3.53623e-20	-0.27078
rs1471146	chr3	164636517	cg09102030	3.15714e-25	3.53623e-20	-0.27078
rs28514546	chr3	164637532	cg09102030	3.15714e-25	3.53623e-20	-0.27078
rs58861656	chr3	164644056	cg09102030	3.15714e-25	3.53623e-20	-0.27078
rs7651947	chr3	164647480	cg09102030	3.15714e-25	3.53623e-20	-0.27078
rs59967015	chr3	164651607	cg09102030	3.15714e-25	3.53623e-20	-0.27078
rs73033239	chr3	164652563	cg09102030	3.15714e-25	3.53623e-20	-0.27078
rs5854137	chr3	164659583	cg09102030	3.15714e-25	3.53623e-20	-0.27078
rs1562927	chr8	1160570	cg07699771	7.64452e-25	8.36375e-20	0.136678
rs1562926	chr8	1160584	cg07699771	7.64452e-25	8.36375e-20	0.136678
rs56070019	chr8	1153027	cg07699771	7.91816e-25	8.36375e-20	0.136282
rs56010758	chr8	1153232	cg07699771	7.91816e-25	8.36375e-20	0.136282
rs2044923	chr8	1154212	cg07699771	7.91816e-25	8.36375e-20	0.136282
rs7008994	chr8	1156310	cg07699771	7.91816e-25	8.36375e-20	0.136282
rs7831163	chr8	1157474	cg07699771	7.91816e-25	8.36375e-20	0.136282
rs7834881	chr8	1157483	cg07699771	7.91816e-25	8.36375e-20	0.136282
rs55945870	chr8	1153336	cg07699771	7.91816e-25	8.36375e-20	-0.136282
rs7828573	chr8	1161513	cg07699771	9.94639e-25	1.044e-19	0.141869
rs56994313	chr8	1153386	cg07699771	1.86715e-24	1.33229e-19	0.136625
rs11736846	chr4	121546342	cg07870920	2.05162e-24	1.33229e-19	-0.313598
rs74715567	chr4	121548014	cg07870920	2.05162e-24	1.33229e-19	-0.313598
rs35659163	chr4	121549998	cg07870920	2.05162e-24	1.33229e-19	-0.313598
rs35947901	chr4	121550118	cg07870920	2.05162e-24	1.33229e-19	-0.313598
rs10518368	chr4	121550743	cg07870920	2.05162e-24	1.33229e-19	-0.313598
rs68063544	chr4	121551073	cg07870920	2.05162e-24	1.33229e-19	-0.313598
rs11734508	chr4	121551806	cg07870920	2.05162e-24	1.33229e-19	-0.313598
rs1948540	chr4	121553893	cg07870920	2.05162e-24	1.33229e-19	-0.313598
rs13113003	chr4	121560941	cg07870920	2.05162e-24	1.33229e-19	-0.313598
rs36007284	chr4	121561233	cg07870920	2.05162e-24	1.33229e-19	-0.313598
rs13148327	chr4	121562217	cg07870920	2.05162e-24	1.33229e-19	-0.313598
rs1874441	chr4	121562809	cg07870920	2.05162e-24	1.33229e-19	-0.313598
rs11733018	chr4	121562821	cg07870920	2.05162e-24	1.33229e-19	-0.313598
rs66610611	chr4	121563766	cg07870920	2.05162e-24	1.33229e-19	-0.313598
rs35097976	chr4	121563788	cg07870920	2.05162e-24	1.33229e-19	-0.313598
rs35880936	chr4	121563858	cg07870920	2.05162e-24	1.33229e-19	-0.313598
rs35783529	chr4	121563988	cg07870920	2.05162e-24	1.33229e-19	-0.313598
rs143560611	chr4	121567116	cg07870920	2.05162e-24	1.33229e-19	-0.313598
rs371073708	chr4	121567187	cg07870920	2.05162e-24	1.33229e-19	-0.313598
rs377765996	chr4	121567515	cg07870920	2.05162e-24	1.33229e-19	-0.313598
rs367955609	chr4	121567682	cg07870920	2.05162e-24	1.33229e-19	-0.313598
rs146221672	chr4	121569313	cg07870920	2.05162e-24	1.33229e-19	-0.313598
rs375842502	chr4	121569337	cg07870920	2.05162e-24	1.33229e-19	-0.313598
rs369113674	chr4	121569359	cg07870920	2.05162e-24	1.33229e-19	-0.313598
rs146108125	chr4	121569551	cg07870920	2.05162e-24	1.33229e-19	-0.313598
rs34980755	chr4	121569962	cg07870920	2.05162e-24	1.33229e-19	-0.313598
rs17051175	chr4	121570296	cg07870920	2.05162e-24	1.33229e-19	-0.313598
rs17343622	chr4	121570810	cg07870920	2.05162e-24	1.33229e-19	-0.313598
rs11724927	chr4	121571185	cg07870920	2.05162e-24	1.33229e-19	-0.313598
rs36148945	chr4	121571891	cg07870920	2.05162e-24	1.33229e-19	-0.313598
rs34537067	chr4	121571923	cg07870920	2.05162e-24	1.33229e-19	-0.313598
rs76635846	chr4	121572240	cg07870920	2.05162e-24	1.33229e-19	-0.313598
rs78665260	chr4	121572333	cg07870920	2.05162e-24	1.33229e-19	-0.313598
rs13111403	chr4	121573187	cg07870920	2.05162e-24	1.33229e-19	-0.313598
rs35130646	chr4	121573668	cg07870920	2.05162e-24	1.33229e-19	-0.313598
rs10518371	chr4	121573754	cg07870920	2.05162e-24	1.33229e-19	-0.313598
rs10518372	chr4	121573903	cg07870920	2.05162e-24	1.33229e-19	-0.313598
rs35514445	chr4	121573947	cg07870920	2.05162e-24	1.33229e-19	-0.313598
rs35883135	chr4	121574101	cg07870920	2.05162e-24	1.33229e-19	-0.313598
rs11732446	chr4	121574765	cg07870920	2.05162e-24	1.33229e-19	-0.313598
rs33980381	chr4	121575328	cg07870920	2.05162e-24	1.33229e-19	-0.313598
rs17051185	chr4	121576280	cg07870920	2.05162e-24	1.33229e-19	-0.313598
rs77275477	chr4	121577508	cg07870920	2.05162e-24	1.33229e-19	-0.313598
rs34885860	chr4	121577696	cg07870920	2.05162e-24	1.33229e-19	-0.313598
rs34441682	chr4	121577893	cg07870920	2.05162e-24	1.33229e-19	-0.313598
rs13108644	chr4	121577949	cg07870920	2.05162e-24	1.33229e-19	-0.313598
rs13109673	chr4	121578557	cg07870920	2.05162e-24	1.33229e-19	-0.313598
rs13137585	chr4	121578759	cg07870920	2.05162e-24	1.33229e-19	-0.313598
rs17403545	chr4	121579208	cg07870920	2.05162e-24	1.33229e-19	-0.313598
rs34954787	chr4	121579243	cg07870920	2.05162e-24	1.33229e-19	-0.313598
rs35771660	chr4	121579447	cg07870920	2.05162e-24	1.33229e-19	-0.313598
rs35513623	chr4	121579530	cg07870920	2.05162e-24	1.33229e-19	-0.313598
rs35431307	chr4	121579701	cg07870920	2.05162e-24	1.33229e-19	-0.313598
rs34827843	chr4	121579776	cg07870920	2.05162e-24	1.33229e-19	-0.313598
rs4473670	chr4	121580142	cg07870920	2.05162e-24	1.33229e-19	-0.313598
rs72676317	chr4	121580483	cg07870920	2.05162e-24	1.33229e-19	-0.313598
rs67410634	chr4	121580855	cg07870920	2.05162e-24	1.33229e-19	-0.313598
rs35247805	chr4	121580957	cg07870920	2.05162e-24	1.33229e-19	-0.313598
rs67177335	chr4	121581169	cg07870920	2.05162e-24	1.33229e-19	-0.313598
rs13139630	chr4	121582712	cg07870920	2.05162e-24	1.33229e-19	-0.313598
rs13139281	chr4	121582732	cg07870920	2.05162e-24	1.33229e-19	-0.313598
rs17403845	chr4	121583471	cg07870920	2.05162e-24	1.33229e-19	-0.313598
rs35626362	chr4	121583673	cg07870920	2.05162e-24	1.33229e-19	-0.313598
rs34354392	chr4	121583805	cg07870920	2.05162e-24	1.33229e-19	-0.313598
rs34026717	chr4	121583839	cg07870920	2.05162e-24	1.33229e-19	-0.313598
rs11733879	chr4	121584146	cg07870920	2.05162e-24	1.33229e-19	-0.313598
rs67781895	chr4	121584846	cg07870920	2.05162e-24	1.33229e-19	-0.313598
rs67870439	chr4	121584970	cg07870920	2.05162e-24	1.33229e-19	-0.313598
rs17403950	chr4	121585479	cg07870920	2.05162e-24	1.33229e-19	-0.313598
rs17403971	chr4	121585510	cg07870920	2.05162e-24	1.33229e-19	-0.313598
rs373698243	chr4	121585750	cg07870920	2.05162e-24	1.33229e-19	-0.313598
rs17344584	chr4	121586344	cg07870920	2.05162e-24	1.33229e-19	-0.313598
rs34107387	chr4	121587024	cg07870920	2.05162e-24	1.33229e-19	-0.313598
rs35233728	chr4	121587061	cg07870920	2.05162e-24	1.33229e-19	-0.313598
rs34019707	chr4	121587453	cg07870920	2.05162e-24	1.33229e-19	-0.313598
rs36132252	chr4	121591059	cg07870920	2.05162e-24	1.33229e-19	-0.313598
rs11732848	chr4	121592529	cg07870920	2.05162e-24	1.33229e-19	-0.313598
rs766623	chr4	121592875	cg07870920	2.05162e-24	1.33229e-19	-0.313598
rs11733936	chr4	121593373	cg07870920	2.05162e-24	1.33229e-19	-0.313598
rs35894759	chr4	121595496	cg07870920	2.05162e-24	1.33229e-19	-0.313598
rs35579125	chr4	121595609	cg07870920	2.05162e-24	1.33229e-19	-0.313598
rs60351297	chr4	121595744	cg07870920	2.05162e-24	1.33229e-19	-0.313598
rs34648640	chr4	121595929	cg07870920	2.05162e-24	1.33229e-19	-0.313598
rs34441970	chr4	121597643	cg07870920	2.05162e-24	1.33229e-19	-0.313598
rs35449481	chr4	121598814	cg07870920	2.05162e-24	1.33229e-19	-0.313598
rs67814940	chr4	121603480	cg07870920	2.05162e-24	1.33229e-19	-0.313598
rs397787342	chr4	121607375	cg07870920	2.05162e-24	1.33229e-19	-0.313598
rs71597087	chr4	121609411	cg07870920	2.05162e-24	1.33229e-19	-0.313598
rs13122891	chr4	121611623	cg07870920	2.05162e-24	1.33229e-19	-0.313598
rs13108960	chr4	121613121	cg07870920	2.05162e-24	1.33229e-19	-0.313598
rs13117731	chr4	121614813	cg07870920	2.05162e-24	1.33229e-19	-0.313598
rs17345577	chr4	121615010	cg07870920	2.05162e-24	1.33229e-19	-0.313598
rs13138000	chr4	121615788	cg07870920	2.05162e-24	1.33229e-19	-0.313598
rs13106533	chr4	121617983	cg07870920	2.05162e-24	1.33229e-19	-0.313598
rs11731617	chr4	121619253	cg07870920	2.05162e-24	1.33229e-19	-0.313598
rs13143036	chr4	121623038	cg07870920	2.05162e-24	1.33229e-19	-0.313598
rs13119260	chr4	121623209	cg07870920	2.05162e-24	1.33229e-19	-0.313598
rs79042722	chr8	1156720	cg07699771	2.49755e-24	1.60934e-19	0.137842
rs13261123	chr8	1156750	cg07699771	2.49755e-24	1.60934e-19	0.137842
rs11289545	chr8	1153929	cg07699771	2.68872e-24	1.72586e-19	0.13537
rs397946662	chr3	164614011	cg09102030	3.32452e-24	2.1258e-19	-0.275447
rs796288499	chr8	1160357	cg07699771	4.06322e-24	2.58823e-19	0.133023
rs12155802	chr8	1153016	cg07699771	4.19416e-24	2.66148e-19	0.137813
rs6558431	chr8	1159027	cg07699771	5.06024e-24	3.1989e-19	0.134756
rs56067916	chr8	1153273	cg07699771	6.24273e-24	3.93154e-19	0.140455
rs200959728	chr3	164640245	cg09102030	7.98961e-24	5.01277e-19	-0.269174
rs75854896	chr16	1663267	cg09065629	8.7432e-24	5.34493e-19	0.283035
rs2301458	chr16	1665110	cg09065629	8.7432e-24	5.34493e-19	0.283035
rs12597950	chr16	1669339	cg09065629	8.7432e-24	5.34493e-19	0.283035
rs9940288	chr16	1692902	cg09065629	8.7432e-24	5.34493e-19	0.283035
rs35125610	chr16	1709068	cg09065629	8.7432e-24	5.34493e-19	0.283035
rs12922506	chr16	1709513	cg09065629	8.7432e-24	5.34493e-19	0.283035
rs12922803	chr16	1709719	cg09065629	8.7432e-24	5.34493e-19	0.283035
rs12447979	chr16	1688806	cg09065629	8.93538e-24	5.44247e-19	0.284619
rs11721492	chr4	121547401	cg07870920	1.0467e-23	6.32919e-19	-0.323265
rs34348079	chr4	121611392	cg07870920	1.0467e-23	6.32919e-19	-0.323265
rs71597089	chr4	121621077	cg07870920	1.29507e-23	7.80277e-19	-0.318833
rs7641993	chr3	164641624	cg09102030	1.36907e-23	8.21891e-19	-0.268916
rs398091967	chr3	164605503	cg09102030	1.63032e-23	9.75217e-19	-0.270391
rs17135503	chr16	1777493	cg09065629	2.14096e-23	1.27156e-18	0.283253
rs11867045	chr16	1780958	cg09065629	2.14096e-23	1.27156e-18	0.283253
rs34999316	chr8	1158620	cg07699771	2.4515e-23	1.44263e-18	0.130827
rs7813426	chr8	1157524	cg07699771	2.45493e-23	1.44263e-18	0.131135
rs4621829	chr8	1158693	cg07699771	2.45493e-23	1.44263e-18	0.131135
rs371620755	chr3	164606388	cg09102030	2.61481e-23	1.53119e-18	-0.270672
rs796501872	chr4	121618725	cg07870920	2.96465e-23	1.72998e-18	-0.288025
rs7008970	chr8	1156267	cg07699771	8.93273e-23	5.19441e-18	0.13647
rs59834550	chr8	1153347	cg07699771	1.09899e-22	6.36846e-18	0.131434
rs35445561	chr4	121625733	cg07870920	1.1624e-22	6.57611e-18	-0.295673
rs71600494	chr4	121627293	cg07870920	1.1624e-22	6.57611e-18	-0.295673
rs34414268	chr4	121627321	cg07870920	1.1624e-22	6.57611e-18	-0.295673
rs397755458	chr4	121627349	cg07870920	1.1624e-22	6.57611e-18	-0.295673
rs35576528	chr4	121629494	cg07870920	1.1624e-22	6.57611e-18	-0.295673
rs35418908	chr4	121629651	cg07870920	1.1624e-22	6.57611e-18	-0.295673
rs35349319	chr4	121629844	cg07870920	1.1624e-22	6.57611e-18	-0.295673
rs4309736	chr3	164612679	cg09102030	1.37389e-22	7.72023e-18	-0.265317
rs4425261	chr3	164612719	cg09102030	1.37389e-22	7.72023e-18	-0.265317
rs7196996	chr16	1682972	cg09065629	1.40219e-22	7.85281e-18	0.280727
rs13148917	chr4	121571622	cg07870920	1.76695e-22	9.82963e-18	-0.313615
rs13149281	chr4	121571649	cg07870920	1.76695e-22	9.82963e-18	-0.313615
rs112046242	chr4	121573116	cg07870920	1.82569e-22	1.00228e-17	-0.310798
rs796919623	chr4	121573142	cg07870920	1.82569e-22	1.00228e-17	-0.310798
rs547900983	chr4	121573160	cg07870920	1.82569e-22	1.00228e-17	-0.310798
rs34995473	chr4	121573553	cg07870920	1.82569e-22	1.00228e-17	-0.310798
rs34915182	chr16	1698952	cg09065629	2.00814e-22	1.09523e-17	0.278154
rs3743511	chr16	1705081	cg09065629	2.00814e-22	1.09523e-17	0.278154
rs28410273	chr3	164610835	cg09102030	2.1385e-22	1.16058e-17	-0.245322
rs11861975	chr16	1716294	cg09065629	2.15578e-22	1.16058e-17	0.279575
rs397715118	chr16	1726333	cg09065629	2.15578e-22	1.16058e-17	0.279575
rs7186654	chr16	1726951	cg09065629	2.15578e-22	1.16058e-17	0.279575
rs111955762	chr16	1664041	cg09065629	2.2167e-22	1.18954e-17	0.280397
rs398042018	chr16	1670926	cg09065629	2.61733e-22	1.40003e-17	0.278368
rs13149724	chr4	121555612	cg07870920	3.32242e-22	1.71667e-17	-0.3094
rs2047298	chr4	121557637	cg07870920	3.32242e-22	1.71667e-17	-0.3094
rs17402740	chr4	121560410	cg07870920	3.32242e-22	1.71667e-17	-0.3094
rs17343362	chr4	121560535	cg07870920	3.32242e-22	1.71667e-17	-0.3094
rs56193841	chr4	121564324	cg07870920	3.32242e-22	1.71667e-17	-0.3094
rs34883201	chr4	121571725	cg07870920	3.32242e-22	1.71667e-17	-0.3094
rs13149334	chr4	121571796	cg07870920	3.32242e-22	1.71667e-17	-0.3094
rs149461915	chr4	121571990	cg07870920	3.32242e-22	1.71667e-17	-0.3094
rs67521998	chr4	121581788	cg07870920	3.32242e-22	1.71667e-17	-0.3094
rs34776884	chr4	121590406	cg07870920	3.32242e-22	1.71667e-17	-0.3094
rs67588490	chr4	121613856	cg07870920	3.32242e-22	1.71667e-17	-0.3094
rs6600160	chr16	1722385	cg09065629	3.47131e-22	1.75395e-17	0.268503
rs149085267	chr4	121550382	cg07870920	3.72037e-22	1.75395e-17	-0.311478
rs13124518	chr4	121550607	cg07870920	3.72037e-22	1.75395e-17	-0.311478
rs1874440	chr4	121562991	cg07870920	3.72037e-22	1.75395e-17	-0.311478
rs4543139	chr4	121566607	cg07870920	3.72037e-22	1.75395e-17	-0.311478
rs4538510	chr4	121566639	cg07870920	3.72037e-22	1.75395e-17	-0.311478
rs4543140	chr4	121566680	cg07870920	3.72037e-22	1.75395e-17	-0.311478
rs36152229	chr4	121566894	cg07870920	3.72037e-22	1.75395e-17	-0.311478
rs148026762	chr4	121567373	cg07870920	3.72037e-22	1.75395e-17	-0.311478
rs376915700	chr4	121568403	cg07870920	3.72037e-22	1.75395e-17	-0.311478
rs35013646	chr4	121570533	cg07870920	3.72037e-22	1.75395e-17	-0.311478
rs10518370	chr4	121570981	cg07870920	3.72037e-22	1.75395e-17	-0.311478
rs11724930	chr4	121571201	cg07870920	3.72037e-22	1.75395e-17	-0.311478
rs10518374	chr4	121574801	cg07870920	3.72037e-22	1.75395e-17	-0.311478
rs1496261	chr4	121575182	cg07870920	3.72037e-22	1.75395e-17	-0.311478
rs1908698	chr4	121576621	cg07870920	3.72037e-22	1.75395e-17	-0.311478
rs1908696	chr4	121576765	cg07870920	3.72037e-22	1.75395e-17	-0.311478
rs35691521	chr4	121577105	cg07870920	3.72037e-22	1.75395e-17	-0.311478
rs34263892	chr4	121578251	cg07870920	3.72037e-22	1.75395e-17	-0.311478
rs4555666	chr4	121580445	cg07870920	3.72037e-22	1.75395e-17	-0.311478
rs17403789	chr4	121583271	cg07870920	3.72037e-22	1.75395e-17	-0.311478
rs397881391	chr4	121585443	cg07870920	3.72037e-22	1.75395e-17	-0.311478
rs11735265	chr4	121594591	cg07870920	3.72037e-22	1.75395e-17	-0.311478
rs11734300	chr4	121594876	cg07870920	3.72037e-22	1.75395e-17	-0.311478
rs35541048	chr4	121603305	cg07870920	3.72037e-22	1.75395e-17	-0.311478
rs56118203	chr4	121605065	cg07870920	3.72037e-22	1.75395e-17	-0.311478
rs66463649	chr4	121605503	cg07870920	3.72037e-22	1.75395e-17	-0.311478
rs17345304	chr4	121607871	cg07870920	3.72037e-22	1.75395e-17	-0.311478
rs34592685	chr4	121608425	cg07870920	3.72037e-22	1.75395e-17	-0.311478
rs67844626	chr4	121609487	cg07870920	3.72037e-22	1.75395e-17	-0.311478
rs35096905	chr4	121622307	cg07870920	3.72037e-22	1.75395e-17	-0.311478
rs11865609	chr16	1691281	cg09065629	3.95077e-22	1.85732e-17	0.278831
rs34095231	chr4	121553904	cg07870920	6.44165e-22	2.99458e-17	-0.281679
rs67799603	chr4	121576490	cg07870920	6.44165e-22	2.99458e-17	-0.281679
rs1908697	chr4	121576654	cg07870920	6.44165e-22	2.99458e-17	-0.281679
rs34660823	chr4	121608600	cg07870920	6.44165e-22	2.99458e-17	-0.281679
rs78361283	chr4	121595793	cg07870920	7.60018e-22	3.52335e-17	-0.302624
rs73877332	chr3	164601286	cg09102030	9.16456e-22	4.2368e-17	-0.261821
rs141525748	chr4	121569306	cg07870920	1.33843e-21	6.15349e-17	-0.307434
rs35142371	chr4	121577829	cg07870920	1.33843e-21	6.15349e-17	-0.307434
rs10088716	chr8	1152960	cg07699771	2.53975e-21	1.16446e-16	0.129857
rs148964451	chr3	164655055	cg09102030	2.83849e-21	1.29786e-16	-0.252802
rs9858025	chr3	164618232	cg09102030	3.48106e-21	1.57869e-16	-0.266464
rs9858437	chr3	164618274	cg09102030	3.48106e-21	1.57869e-16	-0.266464
rs9858453	chr3	164618315	cg09102030	3.48106e-21	1.57869e-16	-0.266464
rs6767535	chr3	164614108	cg09102030	6.83941e-21	3.09333e-16	-0.25546
rs767750135	chr20	31755944	cg05840533	7.07041e-21	3.18916e-16	-0.312737
rs7639098	chr3	164616813	cg09102030	8.45693e-21	3.80428e-16	-0.270378
rs55926347	chr16	1699464	cg09065629	8.59379e-21	3.85545e-16	0.271269
rs3178656	chr16	1713513	cg09065629	9.30223e-21	4.16209e-16	0.272628
rs67391432	chr4	121628149	cg07870920	1.54023e-20	6.83644e-16	-0.292234
rs11730049	chr4	121630224	cg07870920	1.54023e-20	6.83644e-16	-0.292234
rs11730092	chr4	121630332	cg07870920	1.54023e-20	6.83644e-16	-0.292234
rs661289	chr1	108660984	cg06207961	1.78448e-20	7.8372e-16	0.167803
rs1777448	chr1	108661274	cg06207961	1.78448e-20	7.8372e-16	0.167803
rs1660420	chr1	108661598	cg06207961	1.78448e-20	7.8372e-16	0.167803
rs1660419	chr1	108661636	cg06207961	1.78448e-20	7.8372e-16	0.167803
rs2045468	chr3	164612644	cg09102030	1.96111e-20	8.59034e-16	-0.260693
rs67447771	chr4	121620482	cg07870920	2.47962e-20	1.08332e-15	-0.314048
rs13121457	chr4	121555267	cg07870920	3.36769e-20	1.46364e-15	-0.310906
rs35465794	chr4	121570483	cg07870920	3.36769e-20	1.46364e-15	-0.310906
rs796789003	chr4	121568453	cg07870920	3.48766e-20	1.47357e-15	-0.306962
rs34516072	chr4	121570492	cg07870920	3.48766e-20	1.47357e-15	-0.306962
rs66538908	chr4	121570597	cg07870920	3.48766e-20	1.47357e-15	-0.306962
rs189947193	chr4	121572859	cg07870920	3.48766e-20	1.47357e-15	-0.306962
rs374051243	chr4	121573021	cg07870920	3.48766e-20	1.47357e-15	-0.306962
rs72674400	chr4	121574206	cg07870920	3.48766e-20	1.47357e-15	-0.306962
rs67379024	chr4	121575850	cg07870920	3.48766e-20	1.47357e-15	-0.306962
rs3086402	chr4	121576541	cg07870920	3.48766e-20	1.47357e-15	-0.306962
rs11728109	chr4	121579273	cg07870920	3.48766e-20	1.47357e-15	-0.306962
rs75705967	chr4	121596421	cg07870920	3.48766e-20	1.47357e-15	-0.306962
rs17345605	chr4	121615088	cg07870920	3.48766e-20	1.47357e-15	-0.306962
rs34358556	chr4	121564354	cg07870920	3.7564e-20	1.58311e-15	-0.307836
rs34376177	chr4	121564276	cg07870920	4.41124e-20	1.8544e-15	-0.277409
rs7440904	chr4	121566301	cg07870920	5.25405e-20	2.20315e-15	-0.307754
rs2044924	chr8	1154027	cg07699771	6.21377e-20	2.59906e-15	0.127511
rs7649108	chr3	164653424	cg09102030	7.54748e-20	3.14117e-15	-0.248197
rs59490513	chr3	164654769	cg09102030	7.54748e-20	3.14117e-15	-0.248197
rs7619352	chr3	164654374	cg09102030	8.43671e-20	3.50252e-15	-0.245103
rs6057753	chr20	31788037	cg05840533	1.12332e-19	4.64039e-15	-0.311181
rs735625	chr20	31793004	cg05840533	1.12332e-19	4.64039e-15	-0.311181
rs10111585	chr8	1161904	cg07699771	1.65962e-19	6.83892e-15	0.127356
rs9935190	chr16	1723018	cg09065629	1.75558e-19	7.1988e-15	0.269918
rs9935203	chr16	1723087	cg09065629	1.75558e-19	7.1988e-15	0.269918
rs4833668	chr4	121625843	cg07870920	2.16544e-19	8.80854e-15	-0.277134
rs1948542	chr4	121623873	cg07870920	2.16926e-19	8.80854e-15	-0.283216
rs11721741	chr4	121629986	cg07870920	2.16926e-19	8.80854e-15	-0.283216
rs71600496	chr4	121631056	cg07870920	2.16926e-19	8.80854e-15	-0.283216
rs11721869	chr4	121630369	cg07870920	2.17964e-19	8.8292e-15	-0.270724
rs12445978	chr16	1721241	cg09065629	2.83566e-19	1.14588e-14	0.267211
rs3784837	chr16	1610215	cg09065629	4.82049e-19	1.88209e-14	0.27524
rs1016499	chr16	1610885	cg09065629	4.82049e-19	1.88209e-14	0.27524
rs7186358	chr16	1617688	cg09065629	4.82049e-19	1.88209e-14	0.27524
rs9927187	chr16	1619074	cg09065629	4.82049e-19	1.88209e-14	0.27524
rs9939899	chr16	1619082	cg09065629	4.82049e-19	1.88209e-14	0.27524
rs9927511	chr16	1619431	cg09065629	4.82049e-19	1.88209e-14	0.27524
rs13380456	chr16	1625890	cg09065629	4.82049e-19	1.88209e-14	0.27524
rs12443870	chr16	1626079	cg09065629	4.82049e-19	1.88209e-14	0.27524
rs8055710	chr16	1633872	cg09065629	4.82049e-19	1.88209e-14	0.27524
rs2273679	chr16	1642423	cg09065629	4.82049e-19	1.88209e-14	0.27524
rs17135411	chr16	1622008	cg09065629	4.84926e-19	1.88209e-14	0.277
rs58856196	chr16	1622092	cg09065629	4.84926e-19	1.88209e-14	0.277
rs722565	chr16	1623251	cg09065629	4.84926e-19	1.88209e-14	0.277
rs13380687	chr16	1623852	cg09065629	4.84926e-19	1.88209e-14	0.277
rs10903010	chr16	1624142	cg09065629	4.84926e-19	1.88209e-14	0.277
rs71969117	chr16	1624771	cg09065629	4.84926e-19	1.88209e-14	0.277
rs8182161	chr16	1626705	cg09065629	4.84926e-19	1.88209e-14	0.277
rs80050226	chr4	121563679	cg07870920	5.65248e-19	2.18368e-14	-0.309639
rs11721967	chr4	121563701	cg07870920	5.65248e-19	2.18368e-14	-0.309639
rs725914	chr20	31811551	cg05840533	5.90149e-19	2.27461e-14	-0.312085
rs531750	chr6	25882642	cg12310025	6.35397e-19	2.40459e-14	-0.350169
rs473913	chr6	25884148	cg12310025	6.35397e-19	2.40459e-14	-0.350169
rs72544182	chr6	25885667	cg12310025	6.35397e-19	2.40459e-14	-0.350169
rs537581	chr6	25886497	cg12310025	6.35397e-19	2.40459e-14	-0.350169
rs483906	chr6	25888094	cg12310025	6.35397e-19	2.40459e-14	-0.350169
rs34001276	chr6	25888832	cg12310025	6.35397e-19	2.40459e-14	-0.350169
rs517842	chr6	25889484	cg12310025	6.35397e-19	2.40459e-14	-0.350169
rs518700	chr6	25889553	cg12310025	6.35397e-19	2.40459e-14	-0.350169
rs12444529	chr16	1626318	cg09065629	6.53226e-19	2.46646e-14	0.27526
rs3837748	chr16	1623473	cg09065629	6.69581e-19	2.52251e-14	0.276948
rs576350484	chr4	121548763	cg07870920	8.83739e-19	3.32181e-14	-0.312352
rs11732068	chr4	121637306	cg07870920	8.92289e-19	3.33144e-14	-0.302573
rs11732180	chr4	121637647	cg07870920	8.92289e-19	3.33144e-14	-0.302573
rs34709185	chr4	121640957	cg07870920	8.92289e-19	3.33144e-14	-0.302573
rs377677206	chr4	121573069	cg07870920	1.06157e-18	3.95461e-14	-0.304558
rs28416358	chr12	132862319	cg06766860	2.14905e-18	7.98794e-14	-0.220249
rs34616798	chr4	121632885	cg07870920	2.28802e-18	8.48557e-14	-0.284414
rs67189003	chr17	78236399	cg22443212	3.32164e-18	1.22917e-13	0.323897
rs28459286	chr12	132863773	cg06766860	3.65684e-18	1.34723e-13	-0.219535
rs28506948	chr12	132863981	cg06766860	3.65684e-18	1.34723e-13	-0.219535
rs12596975	chr16	1624493	cg09065629	3.82752e-18	1.407e-13	0.274726
rs4706827	chr6	80787532	cg08355045	4.36002e-18	1.59572e-13	-0.150472
rs9343966	chr6	80789774	cg08355045	4.36002e-18	1.59572e-13	-0.150472
rs74860689	chr13	24902506	cg17537073	5.2677e-18	1.91951e-13	0.230166
rs113220633	chr13	24902634	cg17537073	5.2677e-18	1.91951e-13	0.230166
rs371783289	chr4	121568583	cg07870920	5.32201e-18	1.93507e-13	-0.300895
rs9343965	chr6	80788329	cg08355045	5.67536e-18	2.05906e-13	0.146101
rs599444	chr6	25883714	cg12310025	5.78497e-18	2.09428e-13	-0.32533
rs58334533	chr16	1622108	cg09065629	6.58643e-18	2.37926e-13	0.2736
rs6087461	chr20	31758850	cg05840533	8.01884e-18	2.89044e-13	0.307301
rs1927426	chr6	80787654	cg08355045	9.03127e-18	3.24138e-13	0.149123
rs1927425	chr6	80787937	cg08355045	9.03127e-18	3.24138e-13	0.149123
rs9905368	chr17	78253346	cg22443212	1.11777e-17	4.00315e-13	0.331261
rs9934342	chr16	1632965	cg09065629	1.14983e-17	4.10912e-13	0.269232
rs72526691	chr16	1695056	cg09065629	1.18614e-17	4.22986e-13	0.26063
rs142964650	chr3	164600377	cg09102030	1.25565e-17	4.46817e-13	-0.277671
rs6841589	chr4	121630302	cg07870920	1.35466e-17	4.81023e-13	-0.272679
rs10848064	chr12	130765977	cg27633287	1.38479e-17	4.90677e-13	-0.198034
rs2505949	chr6	80804414	cg08355045	1.95561e-17	6.91472e-13	0.147391
rs9890384	chr17	13969578	cg27005118	2.36657e-17	8.3325e-13	0.109823
rs371651047	chr17	13971004	cg27005118	2.36657e-17	8.3325e-13	0.109823
rs911139	chr20	31793069	cg05840533	2.40885e-17	8.4635e-13	-0.299803
rs13111833	chr4	121564439	cg07870920	2.48224e-17	8.68478e-13	-0.305789
rs13136263	chr4	121564462	cg07870920	2.48224e-17	8.68478e-13	-0.305789
rs8065597	chr17	13969396	cg27005118	2.48855e-17	8.68865e-13	0.107853
rs4792435	chr17	13972297	cg27005118	2.49779e-17	8.7027e-13	0.108817
rs12935364	chr16	1613348	cg09065629	3.61969e-17	1.24401e-12	0.266523
rs75666352	chr6	80743480	cg08355045	3.63015e-17	1.24401e-12	0.148794
rs6925415	chr6	80763791	cg08355045	3.84719e-17	1.24401e-12	-0.152166
rs9341801	chr6	80715163	cg08355045	3.84719e-17	1.24401e-12	0.152166
rs3799497	chr6	80719336	cg08355045	3.84719e-17	1.24401e-12	0.152166
rs1897870	chr6	80720286	cg08355045	3.84719e-17	1.24401e-12	0.152166
rs2295840	chr6	80724156	cg08355045	3.84719e-17	1.24401e-12	0.152166
rs9341802	chr6	80731675	cg08355045	3.84719e-17	1.24401e-12	0.152166
rs9294168	chr6	80733884	cg08355045	3.84719e-17	1.24401e-12	0.152166
rs10943682	chr6	80740187	cg08355045	3.84719e-17	1.24401e-12	0.152166
rs9352790	chr6	80741470	cg08355045	3.84719e-17	1.24401e-12	0.152166
rs9341803	chr6	80759872	cg08355045	3.84719e-17	1.24401e-12	0.152166
rs9359406	chr6	80760445	cg08355045	3.84719e-17	1.24401e-12	0.152166
rs9343961	chr6	80762799	cg08355045	3.84719e-17	1.24401e-12	0.152166
rs3812151	chr6	80775738	cg08355045	4.04523e-17	1.24401e-12	0.14765
rs9352797	chr6	80779941	cg08355045	4.04523e-17	1.24401e-12	0.14765
rs1410522	chr6	80781792	cg08355045	4.04523e-17	1.24401e-12	0.14765
rs10943688	chr6	80784426	cg08355045	4.04523e-17	1.24401e-12	0.14765
rs397723959	chr6	80785193	cg08355045	4.04523e-17	1.24401e-12	0.14765
rs11870191	chr17	13968359	cg27005118	4.0634e-17	1.24401e-12	-0.110321
rs11867623	chr17	13968413	cg27005118	4.0634e-17	1.24401e-12	-0.110321
rs9630712	chr17	13970617	cg27005118	4.0634e-17	1.24401e-12	0.110321
rs3760311	chr17	13971916	cg27005118	4.0634e-17	1.24401e-12	0.110321
rs4792434	chr17	13972221	cg27005118	4.0634e-17	1.24401e-12	0.110321
rs9904086	chr17	13971476	cg27005118	4.45652e-17	1.24401e-12	0.109221
rs13120527	chr4	121582922	cg07870920	4.51112e-17	1.24401e-12	-0.31141
rs72649136	chr8	58055770	cg11062466	4.53312e-17	1.24401e-12	0.362929
rs72649137	chr8	58055798	cg11062466	4.53312e-17	1.24401e-12	0.362929
rs79097368	chr8	58055961	cg11062466	4.53312e-17	1.24401e-12	0.362929
rs75486476	chr8	58056079	cg11062466	4.53312e-17	1.24401e-12	0.362929
rs78532026	chr8	58056098	cg11062466	4.53312e-17	1.24401e-12	0.362929
rs72649138	chr8	58056159	cg11062466	4.53312e-17	1.24401e-12	0.362929
rs72649139	chr8	58056215	cg11062466	4.53312e-17	1.24401e-12	0.362929
rs16921693	chr8	58056225	cg11062466	4.53312e-17	1.24401e-12	0.362929
rs2028533	chr8	58056695	cg11062466	4.53312e-17	1.24401e-12	0.362929
rs16921694	chr8	58057053	cg11062466	4.53312e-17	1.24401e-12	0.362929
rs6980581	chr8	58059409	cg11062466	4.53312e-17	1.24401e-12	0.362929
rs6997857	chr8	58059552	cg11062466	4.53312e-17	1.24401e-12	0.362929
rs6980596	chr8	58059624	cg11062466	4.53312e-17	1.24401e-12	0.362929
rs16921701	chr8	58059799	cg11062466	4.53312e-17	1.24401e-12	0.362929
rs28464685	chr8	58061878	cg11062466	4.53312e-17	1.24401e-12	0.362929
rs57131965	chr8	58062351	cg11062466	4.53312e-17	1.24401e-12	0.362929
rs72649146	chr8	58062400	cg11062466	4.53312e-17	1.24401e-12	0.362929
rs61538672	chr8	58062405	cg11062466	4.53312e-17	1.24401e-12	0.362929
rs59634990	chr8	58062654	cg11062466	4.53312e-17	1.24401e-12	0.362929
rs59451204	chr8	58062684	cg11062466	4.53312e-17	1.24401e-12	0.362929
rs61310432	chr8	58062713	cg11062466	4.53312e-17	1.24401e-12	0.362929
rs61656393	chr8	58063036	cg11062466	4.53312e-17	1.24401e-12	0.362929
rs12334884	chr8	58063823	cg11062466	4.53312e-17	1.24401e-12	0.362929
rs10808913	chr8	58063846	cg11062466	4.53312e-17	1.24401e-12	0.362929
rs10958527	chr8	58063856	cg11062466	4.53312e-17	1.24401e-12	0.362929
rs1390412	chr8	58064208	cg11062466	4.53312e-17	1.24401e-12	0.362929
rs9886379	chr8	58066564	cg11062466	4.53312e-17	1.24401e-12	0.362929
rs9886556	chr8	58066791	cg11062466	4.53312e-17	1.24401e-12	0.362929
rs60971572	chr8	58067629	cg11062466	4.53312e-17	1.24401e-12	0.362929
rs59505195	chr8	58067734	cg11062466	4.53312e-17	1.24401e-12	0.362929
rs56850082	chr8	58067790	cg11062466	4.53312e-17	1.24401e-12	0.362929
rs1561784	chr8	58068354	cg11062466	4.53312e-17	1.24401e-12	0.362929
rs11990606	chr8	58070823	cg11062466	4.53312e-17	1.24401e-12	0.362929
rs11995054	chr8	58070925	cg11062466	4.53312e-17	1.24401e-12	0.362929
rs11994364	chr8	58070995	cg11062466	4.53312e-17	1.24401e-12	0.362929
rs28868707	chr8	58076274	cg11062466	4.53312e-17	1.24401e-12	0.362929
rs28800521	chr8	58076293	cg11062466	4.53312e-17	1.24401e-12	0.362929
rs7010185	chr8	58077048	cg11062466	4.53312e-17	1.24401e-12	0.362929
rs7006508	chr8	58077248	cg11062466	4.53312e-17	1.24401e-12	0.362929
rs2029845	chr8	58078334	cg11062466	4.53312e-17	1.24401e-12	0.362929
rs2218270	chr8	58079618	cg11062466	4.53312e-17	1.24401e-12	0.362929
rs7011755	chr8	58080362	cg11062466	4.53312e-17	1.24401e-12	0.362929
rs6994379	chr8	58080404	cg11062466	4.53312e-17	1.24401e-12	0.362929
rs6998868	chr8	58080787	cg11062466	4.53312e-17	1.24401e-12	0.362929
rs7017458	chr8	58080938	cg11062466	4.53312e-17	1.24401e-12	0.362929
rs10808914	chr8	58081651	cg11062466	4.53312e-17	1.24401e-12	0.362929
rs16920053	chr8	58082242	cg11062466	4.53312e-17	1.24401e-12	0.362929
rs55731558	chr8	58082476	cg11062466	4.53312e-17	1.24401e-12	0.362929
rs6994658	chr8	58084055	cg11062466	4.53312e-17	1.24401e-12	0.362929
rs1390410	chr8	58084151	cg11062466	4.53312e-17	1.24401e-12	0.362929
rs28658181	chr8	58084531	cg11062466	4.53312e-17	1.24401e-12	0.362929
rs72649161	chr8	58084838	cg11062466	4.53312e-17	1.24401e-12	0.362929
rs56220655	chr8	58085212	cg11062466	4.53312e-17	1.24401e-12	0.362929
rs56308191	chr8	58085528	cg11062466	4.53312e-17	1.24401e-12	0.362929
rs35061476	chr8	58086433	cg11062466	4.53312e-17	1.24401e-12	0.362929
rs59545981	chr8	58086740	cg11062466	4.53312e-17	1.24401e-12	0.362929
rs7823911	chr8	58086926	cg11062466	4.53312e-17	1.24401e-12	0.362929
rs7841086	chr8	58087231	cg11062466	4.53312e-17	1.24401e-12	0.362929
rs35164918	chr8	58087784	cg11062466	4.53312e-17	1.24401e-12	0.362929
rs36077137	chr8	58087836	cg11062466	4.53312e-17	1.24401e-12	0.362929
rs55955607	chr8	58088038	cg11062466	4.53312e-17	1.24401e-12	0.362929
rs56343319	chr8	58088122	cg11062466	4.53312e-17	1.24401e-12	0.362929
rs56343533	chr8	58088457	cg11062466	4.53312e-17	1.24401e-12	0.362929
rs28818187	chr8	58088717	cg11062466	4.53312e-17	1.24401e-12	0.362929
rs398112495	chr8	58088863	cg11062466	4.53312e-17	1.24401e-12	0.362929
rs12375301	chr8	58089681	cg11062466	4.53312e-17	1.24401e-12	0.362929
rs28841942	chr8	58089881	cg11062466	4.53312e-17	1.24401e-12	0.362929
rs56097503	chr8	58090433	cg11062466	4.53312e-17	1.24401e-12	0.362929
rs28885741	chr8	58090680	cg11062466	4.53312e-17	1.24401e-12	0.362929
rs11990600	chr8	58092085	cg11062466	4.53312e-17	1.24401e-12	0.362929
rs55868332	chr8	58095165	cg11062466	4.53312e-17	1.24401e-12	0.362929
rs12680790	chr8	58096159	cg11062466	4.53312e-17	1.24401e-12	0.362929
rs12682208	chr8	58096278	cg11062466	4.53312e-17	1.24401e-12	0.362929
rs34207921	chr8	58096459	cg11062466	4.53312e-17	1.24401e-12	0.362929
rs2088219	chr8	58097245	cg11062466	4.53312e-17	1.24401e-12	0.362929
rs2088218	chr8	58097527	cg11062466	4.53312e-17	1.24401e-12	0.362929
rs10097750	chr8	58098164	cg11062466	4.53312e-17	1.24401e-12	0.362929
rs28868652	chr8	58099636	cg11062466	4.53312e-17	1.24401e-12	0.362929
rs10092762	chr8	58100065	cg11062466	4.53312e-17	1.24401e-12	0.362929
rs10092921	chr8	58100240	cg11062466	4.53312e-17	1.24401e-12	0.362929
rs7843659	chr8	58100527	cg11062466	4.53312e-17	1.24401e-12	0.362929
rs7011573	chr8	58100887	cg11062466	4.53312e-17	1.24401e-12	0.362929
rs7011744	chr8	58100952	cg11062466	4.53312e-17	1.24401e-12	0.362929
rs6990936	chr8	58100975	cg11062466	4.53312e-17	1.24401e-12	0.362929
rs2873637	chr8	58102043	cg11062466	4.53312e-17	1.24401e-12	0.362929
rs28412163	chr8	58102070	cg11062466	4.53312e-17	1.24401e-12	0.362929
rs16921777	chr8	58102120	cg11062466	4.53312e-17	1.24401e-12	0.362929
rs16921786	chr8	58102819	cg11062466	4.53312e-17	1.24401e-12	0.362929
rs10808915	chr8	58103463	cg11062466	4.53312e-17	1.24401e-12	0.362929
rs10092884	chr8	58103711	cg11062466	4.53312e-17	1.24401e-12	0.362929
rs10093755	chr8	58103735	cg11062466	4.53312e-17	1.24401e-12	0.362929
rs10094126	chr8	58103960	cg11062466	4.53312e-17	1.24401e-12	0.362929
rs10111430	chr8	58103981	cg11062466	4.53312e-17	1.24401e-12	0.362929
rs10108556	chr8	58104045	cg11062466	4.53312e-17	1.24401e-12	0.362929
rs28449911	chr8	58112712	cg11062466	4.53312e-17	1.24401e-12	0.362929
rs7001233	chr8	58115136	cg11062466	4.53312e-17	1.24401e-12	0.362929
rs10107458	chr8	58116263	cg11062466	4.53312e-17	1.24401e-12	0.362929
rs7007444	chr8	58117486	cg11062466	4.53312e-17	1.24401e-12	0.362929
rs11992943	chr8	58128664	cg11062466	4.53312e-17	1.24401e-12	0.362929
rs7814991	chr8	58132198	cg11062466	4.53312e-17	1.24401e-12	0.362929
rs11774303	chr8	58137742	cg11062466	4.53312e-17	1.24401e-12	0.362929
rs1397775	chr4	121633766	cg07870920	4.54694e-17	1.24401e-12	-0.299426
rs71600499	chr4	121635598	cg07870920	4.54694e-17	1.24401e-12	-0.299426
rs13145830	chr4	121641306	cg07870920	4.54694e-17	1.24401e-12	-0.299426
rs34631575	chr4	121642481	cg07870920	4.54694e-17	1.24401e-12	-0.299426
rs4838779	chr10	134904224	cg13750264	4.69925e-17	1.28148e-12	0.201447
rs11101913	chr10	134907239	cg13750264	4.69925e-17	1.28148e-12	0.201447
rs71600495	chr4	121628028	cg07870920	5.44322e-17	1.48194e-12	-0.256028
rs12447357	chr16	1639793	cg09065629	5.95374e-17	1.61829e-12	0.265646
rs645279	chr6	25880494	cg12310025	6.14797e-17	1.6481e-12	-0.330714
rs1165172	chr6	25881568	cg12310025	6.14797e-17	1.6481e-12	-0.330714
rs76524822	chr17	78235288	cg22443212	6.28066e-17	1.6481e-12	0.325146
rs79078690	chr17	78237092	cg22443212	6.28066e-17	1.6481e-12	0.325146
rs78733284	chr17	78242195	cg22443212	6.28066e-17	1.6481e-12	0.325146
rs79657648	chr17	78242664	cg22443212	6.28066e-17	1.6481e-12	0.325146
rs77927923	chr17	78242689	cg22443212	6.28066e-17	1.6481e-12	0.325146
rs78158446	chr17	78242943	cg22443212	6.28066e-17	1.6481e-12	0.325146
rs76287106	chr17	78242984	cg22443212	6.28066e-17	1.6481e-12	0.325146
rs74687017	chr17	78244042	cg22443212	6.28066e-17	1.6481e-12	0.325146
rs75537759	chr17	78244510	cg22443212	6.28066e-17	1.6481e-12	0.325146
rs76299780	chr17	78244537	cg22443212	6.28066e-17	1.6481e-12	0.325146
rs77421497	chr17	78244644	cg22443212	6.28066e-17	1.6481e-12	0.325146
rs75154501	chr17	78245152	cg22443212	6.28066e-17	1.6481e-12	0.325146
rs78693036	chr17	78246105	cg22443212	6.28066e-17	1.6481e-12	0.325146
rs77881326	chr17	78246168	cg22443212	6.28066e-17	1.6481e-12	0.325146
rs77956633	chr17	78246669	cg22443212	6.28066e-17	1.6481e-12	0.325146
rs79206840	chr17	78247710	cg22443212	6.28066e-17	1.6481e-12	0.325146
rs75142558	chr17	78248316	cg22443212	6.28066e-17	1.6481e-12	0.325146
rs74256841	chr17	78250371	cg22443212	6.28066e-17	1.6481e-12	0.325146
rs59110729	chr17	78251599	cg22443212	6.28066e-17	1.6481e-12	0.325146
rs74256843	chr17	78255509	cg22443212	6.28066e-17	1.6481e-12	0.325146
rs9448877	chr6	80763819	cg08355045	7.81468e-17	2.04101e-12	-0.155546
rs239560	chr6	80722007	cg08355045	7.81468e-17	2.04101e-12	0.155546
rs151657	chr6	80733048	cg08355045	7.81468e-17	2.04101e-12	0.155546
rs78280928	chr13	24909900	cg17537073	8.23822e-17	2.14826e-12	0.222562
rs807481	chr19	36263904	cg18805164	8.5495e-17	2.21559e-12	0.260682
rs807486	chr19	36265626	cg18805164	8.5495e-17	2.21559e-12	0.260682
rs807487	chr19	36265652	cg18805164	8.5495e-17	2.21559e-12	0.260682
rs231226	chr19	36267777	cg18805164	8.5495e-17	2.21559e-12	0.260682
rs2295841	chr6	80750093	cg08355045	9.12345e-17	2.36066e-12	0.14554
rs112206282	chr17	78240226	cg22443212	9.74763e-17	2.51826e-12	0.319602
rs6502329	chr17	13969185	cg27005118	1.10375e-16	2.84708e-12	0.109241
rs28461284	chr12	132861998	cg06766860	1.16815e-16	3.00856e-12	-0.211482
rs8052868	chr16	1627508	cg09065629	1.21189e-16	3.10683e-12	0.26501
rs8182166	chr16	1627755	cg09065629	1.21189e-16	3.10683e-12	0.26501
rs397788767	chr16	1627973	cg09065629	1.21189e-16	3.10683e-12	0.26501
rs34834085	chr10	134910285	cg13750264	1.23009e-16	3.14864e-12	0.201634
rs397817766	chr6	80803979	cg08355045	1.23363e-16	3.15286e-12	0.152406
rs140950029	chr16	1631591	cg09065629	1.31524e-16	3.35631e-12	0.263768
rs71597092	chr4	121628476	cg07870920	1.43353e-16	3.65258e-12	-0.276799
rs1410521	chr6	80781605	cg08355045	1.49438e-16	3.79849e-12	0.142779
rs66743486	chr4	121625080	cg07870920	1.49535e-16	3.79849e-12	-0.24683
rs239578	chr6	80733252	cg08355045	1.59655e-16	4.03102e-12	0.154003
rs151660	chr6	80738633	cg08355045	1.59655e-16	4.03102e-12	0.154003
rs652752	chr6	80751780	cg08355045	1.59655e-16	4.03102e-12	0.154003
rs666040	chr6	80752463	cg08355045	1.59655e-16	4.03102e-12	0.154003
rs2058095	chr17	13960056	cg27005118	1.81537e-16	4.54226e-12	-0.109976
rs10852820	chr17	13964644	cg27005118	1.81537e-16	4.54226e-12	-0.109976
rs10775377	chr17	13964744	cg27005118	1.81537e-16	4.54226e-12	-0.109976
rs11870480	chr17	13965432	cg27005118	1.81537e-16	4.54226e-12	-0.109976
rs11657234	chr17	13966000	cg27005118	1.81537e-16	4.54226e-12	-0.109976
rs11078221	chr17	13966221	cg27005118	1.81537e-16	4.54226e-12	-0.109976
rs35949814	chr8	58130689	cg11062466	2.31645e-16	5.78735e-12	0.359644
rs79304820	chr17	78246133	cg22443212	2.57151e-16	6.41499e-12	0.295436
rs112565100	chr16	1642660	cg09065629	2.81968e-16	7.0236e-12	0.263367
rs10109244	chr8	58091200	cg11062466	2.98735e-16	7.43014e-12	0.360225
rs34371772	chr10	134897189	cg13750264	3.25347e-16	8.068e-12	0.19696
rs3827692	chr10	134898742	cg13750264	3.25347e-16	8.068e-12	0.19696
rs1165170	chr6	25884664	cg12310025	3.2718e-16	8.1014e-12	-0.315074
rs9507307	chr13	24910476	cg17537073	3.63497e-16	8.98734e-12	0.218066
rs1524107	chr7	22768219	cg01770232	3.64174e-16	8.99076e-12	0.148761
rs8080167	chr17	13949828	cg27005118	3.96693e-16	9.77913e-12	-0.105157
rs3840103	chr4	121615885	cg07870920	4.02898e-16	9.91744e-12	-0.297745
rs1040795	chr20	31779747	cg05840533	4.07539e-16	1.00169e-11	-0.29373
rs9511200	chr13	24904737	cg17537073	4.54407e-16	1.11197e-11	0.219239
rs79325005	chr13	24904985	cg17537073	4.54407e-16	1.11197e-11	0.219239
rs9318474	chr13	24905769	cg17537073	4.54407e-16	1.11197e-11	0.219239
rs11101914	chr10	134910629	cg13750264	4.72601e-16	1.15311e-11	0.194948
rs11101924	chr10	134913229	cg13750264	4.72601e-16	1.15311e-11	0.194948
rs11736461	chr4	121637323	cg07870920	4.7888e-16	1.16333e-11	-0.288201
rs78207313	chr4	121641695	cg07870920	4.7888e-16	1.16333e-11	-0.288201
rs71600500	chr4	121642838	cg07870920	4.7888e-16	1.16333e-11	-0.288201
rs2295838	chr6	80713961	cg08355045	4.81981e-16	1.16916e-11	0.15091
rs2181070	chr6	80748779	cg08355045	4.94584e-16	1.19799e-11	0.145324
rs12060771	chr1	228392438	cg18277682	5.21398e-16	1.26111e-11	-0.248127
rs34061863	chr4	121613198	cg07870920	5.253e-16	1.26871e-11	-0.248684
rs1800796	chr7	22766246	cg01770232	6.0797e-16	1.26932e-11	0.144214
rs16921695	chr8	58057655	cg11062466	6.10736e-16	1.26932e-11	0.354726
rs57445614	chr8	58058817	cg11062466	6.10736e-16	1.26932e-11	0.354726
rs6999376	chr8	58059775	cg11062466	6.10736e-16	1.26932e-11	0.354726
rs12677856	chr8	58060957	cg11062466	6.10736e-16	1.26932e-11	0.354726
rs1561782	chr8	58061482	cg11062466	6.10736e-16	1.26932e-11	0.354726
rs1561783	chr8	58061497	cg11062466	6.10736e-16	1.26932e-11	0.354726
rs4596655	chr8	58061589	cg11062466	6.10736e-16	1.26932e-11	0.354726
rs12334780	chr8	58061663	cg11062466	6.10736e-16	1.26932e-11	0.354726
rs28612576	chr8	58063120	cg11062466	6.10736e-16	1.26932e-11	0.354726
rs11777334	chr8	58063366	cg11062466	6.10736e-16	1.26932e-11	0.354726
rs10958526	chr8	58063408	cg11062466	6.10736e-16	1.26932e-11	0.354726
rs1390414	chr8	58064095	cg11062466	6.10736e-16	1.26932e-11	0.354726
rs1390413	chr8	58064109	cg11062466	6.10736e-16	1.26932e-11	0.354726
rs113568976	chr8	58064620	cg11062466	6.10736e-16	1.26932e-11	0.354726
rs7818342	chr8	58064793	cg11062466	6.10736e-16	1.26932e-11	0.354726
rs7819615	chr8	58064945	cg11062466	6.10736e-16	1.26932e-11	0.354726
rs7017199	chr8	58065790	cg11062466	6.10736e-16	1.26932e-11	0.354726
rs58164029	chr8	58066415	cg11062466	6.10736e-16	1.26932e-11	0.354726
rs10958528	chr8	58067372	cg11062466	6.10736e-16	1.26932e-11	0.354726
rs10958529	chr8	58067418	cg11062466	6.10736e-16	1.26932e-11	0.354726
rs16921722	chr8	58068876	cg11062466	6.10736e-16	1.26932e-11	0.354726
rs10105134	chr8	58069600	cg11062466	6.10736e-16	1.26932e-11	0.354726
rs11993370	chr8	58070119	cg11062466	6.10736e-16	1.26932e-11	0.354726
rs16920050	chr8	58070503	cg11062466	6.10736e-16	1.26932e-11	0.354726
rs56156488	chr8	58070530	cg11062466	6.10736e-16	1.26932e-11	0.354726
rs11997600	chr8	58070970	cg11062466	6.10736e-16	1.26932e-11	0.354726
rs199792725	chr8	58073601	cg11062466	6.10736e-16	1.26932e-11	0.354726
rs6995185	chr8	58074928	cg11062466	6.10736e-16	1.26932e-11	0.354726
rs28882389	chr8	58075154	cg11062466	6.10736e-16	1.26932e-11	0.354726
rs11783901	chr8	58075406	cg11062466	6.10736e-16	1.26932e-11	0.354726
rs201963722	chr8	58076019	cg11062466	6.10736e-16	1.26932e-11	0.354726
rs28881272	chr8	58076441	cg11062466	6.10736e-16	1.26932e-11	0.354726
rs28890006	chr8	58076564	cg11062466	6.10736e-16	1.26932e-11	0.354726
rs7005510	chr8	58076619	cg11062466	6.10736e-16	1.26932e-11	0.354726
rs6984903	chr8	58076723	cg11062466	6.10736e-16	1.26932e-11	0.354726
rs7006120	chr8	58076985	cg11062466	6.10736e-16	1.26932e-11	0.354726
rs7010153	chr8	58076998	cg11062466	6.10736e-16	1.26932e-11	0.354726
rs6985731	chr8	58077229	cg11062466	6.10736e-16	1.26932e-11	0.354726
rs2220931	chr8	58077419	cg11062466	6.10736e-16	1.26932e-11	0.354726
rs2029840	chr8	58077607	cg11062466	6.10736e-16	1.26932e-11	0.354726
rs2029841	chr8	58077634	cg11062466	6.10736e-16	1.26932e-11	0.354726
rs2029842	chr8	58077715	cg11062466	6.10736e-16	1.26932e-11	0.354726
rs561483343	chr8	58077809	cg11062466	6.10736e-16	1.26932e-11	0.354726
rs397748930	chr8	58077868	cg11062466	6.10736e-16	1.26932e-11	0.354726
rs2029843	chr8	58077880	cg11062466	6.10736e-16	1.26932e-11	0.354726
rs2029844	chr8	58078196	cg11062466	6.10736e-16	1.26932e-11	0.354726
rs10958530	chr8	58078547	cg11062466	6.10736e-16	1.26932e-11	0.354726
rs10958531	chr8	58078712	cg11062466	6.10736e-16	1.26932e-11	0.354726
rs10958532	chr8	58081585	cg11062466	6.10736e-16	1.26932e-11	0.354726
rs72649160	chr8	58082858	cg11062466	6.10736e-16	1.26932e-11	0.354726
rs997579	chr8	58083064	cg11062466	6.10736e-16	1.26932e-11	0.354726
rs997577	chr8	58083370	cg11062466	6.10736e-16	1.26932e-11	0.354726
rs1992460	chr8	58083519	cg11062466	6.10736e-16	1.26932e-11	0.354726
rs6995671	chr8	58084006	cg11062466	6.10736e-16	1.26932e-11	0.354726
rs55677843	chr8	58085385	cg11062466	6.10736e-16	1.26932e-11	0.354726
rs55913369	chr8	58085440	cg11062466	6.10736e-16	1.26932e-11	0.354726
rs56379741	chr8	58085677	cg11062466	6.10736e-16	1.26932e-11	0.354726
rs56342581	chr8	58085708	cg11062466	6.10736e-16	1.26932e-11	0.354726
rs55639908	chr8	58085767	cg11062466	6.10736e-16	1.26932e-11	0.354726
rs61678044	chr8	58085826	cg11062466	6.10736e-16	1.26932e-11	0.354726
rs60398072	chr8	58086559	cg11062466	6.10736e-16	1.26932e-11	0.354726
rs59139449	chr8	58086576	cg11062466	6.10736e-16	1.26932e-11	0.354726
rs59079777	chr8	58086590	cg11062466	6.10736e-16	1.26932e-11	0.354726
rs10098124	chr8	58089040	cg11062466	6.10736e-16	1.26932e-11	0.354726
rs10098319	chr8	58089178	cg11062466	6.10736e-16	1.26932e-11	0.354726
rs58498474	chr8	58090087	cg11062466	6.10736e-16	1.26932e-11	0.354726
rs61706122	chr8	58090281	cg11062466	6.10736e-16	1.26932e-11	0.354726
rs56222255	chr8	58090335	cg11062466	6.10736e-16	1.26932e-11	0.354726
rs28539273	chr8	58091815	cg11062466	6.10736e-16	1.26932e-11	0.354726
rs11991466	chr8	58092321	cg11062466	6.10736e-16	1.26932e-11	0.354726
rs28408204	chr8	58092674	cg11062466	6.10736e-16	1.26932e-11	0.354726
rs28578130	chr8	58092725	cg11062466	6.10736e-16	1.26932e-11	0.354726
rs16921746	chr8	58093543	cg11062466	6.10736e-16	1.26932e-11	0.354726
rs55871612	chr8	58094077	cg11062466	6.10736e-16	1.26932e-11	0.354726
rs398112496	chr8	58094098	cg11062466	6.10736e-16	1.26932e-11	0.354726
rs16921751	chr8	58094264	cg11062466	6.10736e-16	1.26932e-11	0.354726
rs16921754	chr8	58095820	cg11062466	6.10736e-16	1.26932e-11	0.354726
rs12682137	chr8	58095884	cg11062466	6.10736e-16	1.26932e-11	0.354726
rs16921762	chr8	58095971	cg11062466	6.10736e-16	1.26932e-11	0.354726
rs397704533	chr8	58096092	cg11062466	6.10736e-16	1.26932e-11	0.354726
rs11991816	chr8	58096526	cg11062466	6.10736e-16	1.26932e-11	0.354726
rs11984537	chr8	58096919	cg11062466	6.10736e-16	1.26932e-11	0.354726
rs11984582	chr8	58096997	cg11062466	6.10736e-16	1.26932e-11	0.354726
rs3937905	chr8	58097580	cg11062466	6.10736e-16	1.26932e-11	0.354726
rs28546276	chr8	58097606	cg11062466	6.10736e-16	1.26932e-11	0.354726
rs16921767	chr8	58097708	cg11062466	6.10736e-16	1.26932e-11	0.354726
rs55945713	chr8	58097833	cg11062466	6.10736e-16	1.26932e-11	0.354726
rs55813973	chr8	58097958	cg11062466	6.10736e-16	1.26932e-11	0.354726
rs72649174	chr8	58098014	cg11062466	6.10736e-16	1.26932e-11	0.354726
rs7013427	chr8	58098314	cg11062466	6.10736e-16	1.26932e-11	0.354726
rs7004264	chr8	58098455	cg11062466	6.10736e-16	1.26932e-11	0.354726
rs7000899	chr8	58098862	cg11062466	6.10736e-16	1.26932e-11	0.354726
rs6984811	chr8	58099495	cg11062466	6.10736e-16	1.26932e-11	0.354726
rs7818728	chr8	58100372	cg11062466	6.10736e-16	1.26932e-11	0.354726
rs10616230	chr8	58100835	cg11062466	6.10736e-16	1.26932e-11	0.354726
rs6990755	chr8	58100880	cg11062466	6.10736e-16	1.26932e-11	0.354726
rs751342	chr8	58101623	cg11062466	6.10736e-16	1.26932e-11	0.354726
rs903716	chr8	58101927	cg11062466	6.10736e-16	1.26932e-11	0.354726
rs1874375	chr8	58102894	cg11062466	6.10736e-16	1.26932e-11	0.354726
rs34595521	chr8	58102908	cg11062466	6.10736e-16	1.26932e-11	0.354726
rs10092993	chr8	58103797	cg11062466	6.10736e-16	1.26932e-11	0.354726
rs7837765	chr8	58104118	cg11062466	6.10736e-16	1.26932e-11	0.354726
rs7821125	chr8	58104228	cg11062466	6.10736e-16	1.26932e-11	0.354726
rs7821275	chr8	58104317	cg11062466	6.10736e-16	1.26932e-11	0.354726
rs10086791	chr8	58104532	cg11062466	6.10736e-16	1.26932e-11	0.354726
rs11776527	chr8	58104659	cg11062466	6.10736e-16	1.26932e-11	0.354726
rs17194459	chr8	58104794	cg11062466	6.10736e-16	1.26932e-11	0.354726
rs6984434	chr8	58126928	cg11062466	6.10736e-16	1.26932e-11	0.354726
rs28408163	chr8	58128937	cg11062466	6.10736e-16	1.26932e-11	0.354726
rs56325221	chr8	58130352	cg11062466	6.10736e-16	1.26932e-11	0.354726
rs2017474	chr8	58144677	cg11062466	6.10736e-16	1.26932e-11	0.354726
rs587984	chr6	80754545	cg08355045	6.50238e-16	1.34974e-11	0.148323
rs72649134	chr8	58054691	cg11062466	6.54399e-16	1.35501e-11	0.352796
rs6989809	chr8	58055061	cg11062466	6.54399e-16	1.35501e-11	0.352796
rs7000920	chr8	58098920	cg11062466	7.07374e-16	1.46107e-11	0.360532
rs10095372	chr8	58099717	cg11062466	7.07374e-16	1.46107e-11	0.360532
rs4792433	chr17	13972147	cg27005118	7.97088e-16	1.64434e-11	0.103584
rs4791562	chr17	13991286	cg27005118	8.10938e-16	1.67085e-11	0.107343
rs9895826	chr17	78238299	cg22443212	8.29393e-16	1.70256e-11	0.314607
rs73442406	chr17	78238430	cg22443212	8.29393e-16	1.70256e-11	0.314607
rs78063795	chr17	78254941	cg22443212	8.29393e-16	1.70256e-11	0.314607
rs2058094	chr17	13959111	cg27005118	9.09261e-16	1.84636e-11	-0.10812
rs9894592	chr17	13961341	cg27005118	9.09261e-16	1.84636e-11	-0.10812
rs9896490	chr17	13961362	cg27005118	9.09261e-16	1.84636e-11	-0.10812
rs397857638	chr17	13979767	cg27005118	9.09261e-16	1.84636e-11	0.10812
rs2072279	chr17	13980350	cg27005118	9.09261e-16	1.84636e-11	0.10812
rs8064227	chr17	13990108	cg27005118	9.09261e-16	1.84636e-11	0.10812
rs201077594	chr8	58075361	cg11062466	9.12719e-16	1.84636e-11	0.334067
rs56059707	chr8	58085262	cg11062466	9.12719e-16	1.84636e-11	0.334067
rs56303642	chr8	58088317	cg11062466	9.12719e-16	1.84636e-11	0.334067
rs28690714	chr8	58092861	cg11062466	9.12719e-16	1.84636e-11	0.334067
rs2318142	chr8	58102254	cg11062466	9.12719e-16	1.84636e-11	0.334067
rs7837180	chr8	58104423	cg11062466	9.12719e-16	1.84636e-11	0.334067
rs11986006	chr8	58078870	cg11062466	1.05805e-15	2.13776e-11	0.355014
rs79437938	chr17	78253910	cg22443212	1.10542e-15	2.23077e-11	0.305612
rs13111580	chr4	121566271	cg07870920	1.1258e-15	2.26917e-11	-0.314699
rs56097305	chr17	13961007	cg27005118	1.29683e-15	2.61074e-11	-0.107519
rs1777449	chr1	108662747	cg06207961	1.41859e-15	2.83874e-11	0.160615
rs694234	chr1	108662774	cg06207961	1.41859e-15	2.83874e-11	0.160615
rs1660417	chr1	108663044	cg06207961	1.41859e-15	2.83874e-11	0.160615
rs1660415	chr1	108663361	cg06207961	1.41859e-15	2.83874e-11	0.160615
rs665659	chr1	108663841	cg06207961	1.41859e-15	2.83874e-11	0.160615
rs4706826	chr6	80767811	cg08355045	1.49391e-15	2.98587e-11	-0.152099
rs10943681	chr6	80713244	cg08355045	1.51967e-15	3.03011e-11	0.14935
rs12526265	chr6	80713641	cg08355045	1.51967e-15	3.03011e-11	0.14935
rs397937186	chr8	1154582	cg07699771	1.57891e-15	3.14448e-11	0.124727
rs120959	chr19	36276403	cg18805164	1.61669e-15	3.21588e-11	0.253881
rs35037368	chr17	13953598	cg27005118	1.82593e-15	3.62776e-11	-0.104286
rs240218	chr6	80714085	cg08355045	1.84961e-15	3.66608e-11	0.15277
rs465483	chr6	80714233	cg08355045	1.84961e-15	3.66608e-11	0.15277
rs79471440	chr13	24912393	cg17537073	1.94577e-15	3.8521e-11	0.21452
rs1612955	chr1	108661717	cg06207961	1.97264e-15	3.88226e-11	0.164011
rs555435	chr1	108662439	cg06207961	1.97264e-15	3.88226e-11	0.164011
rs680557	chr1	108662651	cg06207961	1.97264e-15	3.88226e-11	0.164011
rs1660418	chr1	108662928	cg06207961	1.97264e-15	3.88226e-11	0.164011
rs1777450	chr1	108663295	cg06207961	1.97264e-15	3.88226e-11	0.164011
rs239555	chr6	80720223	cg08355045	2.01896e-15	3.96875e-11	0.154626
rs9507305	chr13	24899424	cg17537073	2.02256e-15	3.97115e-11	0.213471
rs1205578	chr6	80756437	cg08355045	2.08451e-15	4.08798e-11	0.146825
rs10106181	chr8	58091110	cg11062466	2.39126e-15	4.68405e-11	0.356462
rs3948684	chr17	13963808	cg27005118	2.41869e-15	4.72669e-11	-0.105951
rs7219449	chr17	13964070	cg27005118	2.41869e-15	4.72669e-11	-0.105951
rs11727303	chr4	22222814	cg20288617	2.46585e-15	4.80198e-11	0.173565
rs35971839	chr4	22224388	cg20288617	2.46585e-15	4.80198e-11	0.173565
rs34558773	chr4	22224474	cg20288617	2.46585e-15	4.80198e-11	0.173565
rs9507308	chr13	24913678	cg17537073	2.78113e-15	5.37206e-11	0.21323
rs112176321	chr13	24914509	cg17537073	2.78113e-15	5.37206e-11	0.21323
rs9511201	chr13	24916609	cg17537073	2.78113e-15	5.37206e-11	0.21323
rs4562939	chr13	24917445	cg17537073	2.78113e-15	5.37206e-11	0.21323
rs9507311	chr13	24918101	cg17537073	2.78113e-15	5.37206e-11	0.21323
rs79564233	chr13	24918374	cg17537073	2.78113e-15	5.37206e-11	0.21323
rs1856987	chr13	24923896	cg17537073	2.78113e-15	5.37206e-11	0.21323
rs466335	chr6	80708359	cg08355045	2.80092e-15	5.40404e-11	0.148102
rs117396502	chr1	228328258	cg18277682	2.81468e-15	5.41805e-11	-0.250209
rs75396807	chr1	228340641	cg18277682	2.81468e-15	5.41805e-11	-0.250209
rs151645	chr6	80701403	cg08355045	3.07225e-15	5.89537e-11	0.152642
rs239497	chr6	80707866	cg08355045	3.07225e-15	5.89537e-11	0.152642
rs4843648	chr16	87682180	cg26764761	3.07324e-15	5.89537e-11	0.136202
rs58666818	chr6	25888639	cg12310025	3.17471e-15	6.08303e-11	-0.284371
rs5789151	chr10	134909510	cg13750264	3.28554e-15	6.28817e-11	0.19593
rs2149212	chr13	113106939	cg26117369	3.40546e-15	6.51022e-11	0.115371
rs12950714	chr17	13960438	cg27005118	4.03045e-15	7.65241e-11	0.104213
rs6502333	chr17	13987416	cg27005118	4.03045e-15	7.65241e-11	0.104213
rs7222088	chr17	13948956	cg27005118	4.03045e-15	7.65241e-11	-0.104213
rs993211	chr17	13952177	cg27005118	4.03045e-15	7.65241e-11	-0.104213
rs28680611	chr17	13954090	cg27005118	4.03045e-15	7.65241e-11	-0.104213
rs7223094	chr17	13958061	cg27005118	4.03045e-15	7.65241e-11	-0.104213
rs35510689	chr16	1684027	cg09065629	4.29561e-15	8.1466e-11	0.253392
rs377111489	chr4	121569078	cg07870920	4.3085e-15	8.16176e-11	-0.295159
rs240214	chr6	80712498	cg08355045	4.31507e-15	8.16495e-11	0.147226
rs874304	chr10	44853606	cg08683644	5.03717e-15	9.5205e-11	0.0812737
rs13111618	chr4	22226473	cg20288617	5.19948e-15	9.74999e-11	0.16688
rs13133884	chr4	22229443	cg20288617	5.19948e-15	9.74999e-11	0.16688
rs34199874	chr4	22231739	cg20288617	5.19948e-15	9.74999e-11	0.16688
rs11721683	chr4	22232236	cg20288617	5.19948e-15	9.74999e-11	0.16688
rs34910426	chr4	22233059	cg20288617	5.19948e-15	9.74999e-11	0.16688
rs6823087	chr4	22238667	cg20288617	5.19948e-15	9.74999e-11	0.16688
rs60980377	chr4	22239955	cg20288617	5.19948e-15	9.74999e-11	0.16688
rs56067816	chr19	29218354	cg12756686	5.30285e-15	9.92152e-11	0.202128
rs143647040	chr19	29219416	cg12756686	5.30285e-15	9.92152e-11	0.202128
rs239495	chr6	80700886	cg08355045	5.99536e-15	1.11671e-10	0.150965
rs239500	chr6	80705144	cg08355045	5.99536e-15	1.11671e-10	0.150965
rs151642	chr6	80705560	cg08355045	5.99536e-15	1.11671e-10	0.150965
rs240217	chr6	80713266	cg08355045	5.99536e-15	1.11671e-10	0.150965
rs231214	chr19	36260111	cg18805164	7.0194e-15	1.30599e-10	0.248529
rs73243022	chr4	22239258	cg20288617	7.18878e-15	1.33602e-10	0.165779
rs397700208	chr4	121593596	cg07870920	7.78543e-15	1.4453e-10	-0.293504
rs7143780	chr14	96154609	cg03043804	8.56205e-15	1.5877e-10	0.0986102
rs6548380	chr3	164658624	cg09102030	9.45663e-15	1.75164e-10	-0.240947
rs12569550	chr10	134897512	cg13750264	9.77021e-15	1.80772e-10	0.18632
rs4466029	chr4	22240473	cg20288617	9.79823e-15	1.8109e-10	0.165949
rs76095531	chr17	78236742	cg22443212	1.01009e-14	1.82382e-10	0.316114
rs73442404	chr17	78238413	cg22443212	1.01009e-14	1.82382e-10	0.316114
rs79695842	chr17	78241895	cg22443212	1.01009e-14	1.82382e-10	0.316114
rs77072070	chr17	78242040	cg22443212	1.01009e-14	1.82382e-10	0.316114
rs78540366	chr17	78242772	cg22443212	1.01009e-14	1.82382e-10	0.316114
rs376425442	chr17	78243363	cg22443212	1.01009e-14	1.82382e-10	0.316114
rs375935660	chr17	78243559	cg22443212	1.01009e-14	1.82382e-10	0.316114
rs75101672	chr17	78244225	cg22443212	1.01009e-14	1.82382e-10	0.316114
rs76164172	chr17	78244268	cg22443212	1.01009e-14	1.82382e-10	0.316114
rs74533354	chr17	78244300	cg22443212	1.01009e-14	1.82382e-10	0.316114
rs147411310	chr17	78244955	cg22443212	1.01009e-14	1.82382e-10	0.316114
rs80057807	chr17	78244999	cg22443212	1.01009e-14	1.82382e-10	0.316114
rs141977905	chr17	78245774	cg22443212	1.01009e-14	1.82382e-10	0.316114
rs145802232	chr17	78245848	cg22443212	1.01009e-14	1.82382e-10	0.316114
rs201079508	chr17	78246996	cg22443212	1.01009e-14	1.82382e-10	0.316114
rs76269241	chr17	78247230	cg22443212	1.01009e-14	1.82382e-10	0.316114
rs73442431	chr17	78247910	cg22443212	1.01009e-14	1.82382e-10	0.316114
rs73442432	chr17	78247915	cg22443212	1.01009e-14	1.82382e-10	0.316114
rs73442434	chr17	78248072	cg22443212	1.01009e-14	1.82382e-10	0.316114
rs73442437	chr17	78248227	cg22443212	1.01009e-14	1.82382e-10	0.316114
rs7259294	chr19	29218292	cg14983838	1.01305e-14	1.82382e-10	0.177323
rs7259429	chr19	29218429	cg14983838	1.01305e-14	1.82382e-10	0.177323
rs7259439	chr19	29218465	cg14983838	1.01305e-14	1.82382e-10	0.177323
rs58568071	chr19	29218970	cg14983838	1.01305e-14	1.82382e-10	0.177323
rs56397027	chr19	29218483	cg12756686	1.06878e-14	1.9221e-10	0.203339
rs59704782	chr8	58092240	cg11062466	1.1134e-14	2.00018e-10	0.346823
rs60571900	chr6	80760778	cg08355045	1.14373e-14	2.05246e-10	-0.153712
rs4907715	chr13	113107251	cg26117369	1.14833e-14	2.05849e-10	0.11503
rs11782550	chr8	58064258	cg11062466	1.22181e-14	2.18553e-10	0.345766
rs796425429	chr8	58096390	cg11062466	1.22181e-14	2.18553e-10	0.345766
rs201195845	chr8	58074467	cg11062466	1.2307e-14	2.19907e-10	0.330192
rs231230	chr19	36269915	cg18805164	1.26865e-14	2.26445e-10	0.248122
rs9507310	chr13	24915547	cg17537073	1.30722e-14	2.33082e-10	0.209792
rs36003774	chr4	121634100	cg07870920	1.32713e-14	2.36127e-10	-0.284644
rs75628591	chr4	121638089	cg07870920	1.32713e-14	2.36127e-10	-0.284644
rs10109349	chr8	58091296	cg11062466	1.35355e-14	2.4057e-10	0.335935
rs807482	chr19	36264722	cg18805164	1.38538e-14	2.45443e-10	0.238796
rs807489	chr19	36265955	cg18805164	1.38538e-14	2.45443e-10	0.238796
rs809418	chr19	36266822	cg18805164	1.38538e-14	2.45443e-10	0.238796
rs9418941	chr10	135015427	cg22775138	1.39269e-14	2.45695e-10	-0.159646
rs3008386	chr10	135016089	cg22775138	1.39269e-14	2.45695e-10	-0.159646
rs3008385	chr10	135016175	cg22775138	1.39269e-14	2.45695e-10	-0.159646
rs3008381	chr10	135017291	cg22775138	1.39269e-14	2.45695e-10	-0.159646
rs60428913	chr8	58099162	cg11062466	1.43703e-14	2.5325e-10	0.358689
rs397790884	chr17	13964404	cg27005118	1.4431e-14	2.54051e-10	-0.102757
rs4838707	chr10	135006137	cg22775138	1.50653e-14	2.63827e-10	-0.155696
rs3008388	chr10	135012652	cg22775138	1.50653e-14	2.63827e-10	-0.155696
rs2998138	chr10	135013208	cg22775138	1.50653e-14	2.63827e-10	-0.155696
rs3008387	chr10	135013352	cg22775138	1.50653e-14	2.63827e-10	-0.155696
rs9419022	chr10	135013371	cg22775138	1.50653e-14	2.63827e-10	-0.155696
rs7012532	chr8	58074876	cg11062466	1.51347e-14	2.64764e-10	0.343155
rs56111147	chr14	96153765	cg03043804	1.57378e-14	2.75027e-10	0.0993932
rs2998137	chr10	135014078	cg22775138	1.61049e-14	2.80854e-10	-0.153661
rs2998134	chr10	135014608	cg22775138	1.61049e-14	2.80854e-10	-0.153661
rs11730240	chr4	22222487	cg20288617	1.68926e-14	2.94282e-10	0.169712
rs239570	chr6	80726161	cg08355045	1.82597e-14	3.15457e-10	0.14866
rs465480	chr6	80714213	cg08355045	1.94312e-14	3.15457e-10	0.153532
rs402128	chr6	80714768	cg08355045	1.94312e-14	3.15457e-10	0.153532
rs240229	chr6	80715192	cg08355045	1.94312e-14	3.15457e-10	0.153532
rs240228	chr6	80715267	cg08355045	1.94312e-14	3.15457e-10	0.153532
rs240226	chr6	80715838	cg08355045	1.94312e-14	3.15457e-10	0.153532
rs240225	chr6	80716936	cg08355045	1.94312e-14	3.15457e-10	0.153532
rs34843870	chr6	80718345	cg08355045	1.94312e-14	3.15457e-10	0.153532
rs239553	chr6	80719490	cg08355045	1.94312e-14	3.15457e-10	0.153532
rs239554	chr6	80719515	cg08355045	1.94312e-14	3.15457e-10	0.153532
rs239558	chr6	80721045	cg08355045	1.94312e-14	3.15457e-10	0.153532
rs239562	chr6	80722857	cg08355045	1.94312e-14	3.15457e-10	0.153532
rs239566	chr6	80724312	cg08355045	1.94312e-14	3.15457e-10	0.153532
rs239567	chr6	80724462	cg08355045	1.94312e-14	3.15457e-10	0.153532
rs239568	chr6	80724544	cg08355045	1.94312e-14	3.15457e-10	0.153532
rs239569	chr6	80725052	cg08355045	1.94312e-14	3.15457e-10	0.153532
rs239571	chr6	80727204	cg08355045	1.94312e-14	3.15457e-10	0.153532
rs239573	chr6	80728804	cg08355045	1.94312e-14	3.15457e-10	0.153532
rs239574	chr6	80730262	cg08355045	1.94312e-14	3.15457e-10	0.153532
rs239577	chr6	80731014	cg08355045	1.94312e-14	3.15457e-10	0.153532
rs151588	chr6	80732604	cg08355045	1.94312e-14	3.15457e-10	0.153532
rs239579	chr6	80733909	cg08355045	1.94312e-14	3.15457e-10	0.153532
rs239580	chr6	80734870	cg08355045	1.94312e-14	3.15457e-10	0.153532
rs556582979	chr6	80735708	cg08355045	1.94312e-14	3.15457e-10	0.153532
rs239581	chr6	80738326	cg08355045	1.94312e-14	3.15457e-10	0.153532
rs239582	chr6	80738728	cg08355045	1.94312e-14	3.15457e-10	0.153532
rs151661	chr6	80739166	cg08355045	1.94312e-14	3.15457e-10	0.153532
rs239583	chr6	80739177	cg08355045	1.94312e-14	3.15457e-10	0.153532
rs771096836	chr6	80741328	cg08355045	1.94312e-14	3.15457e-10	0.153532
rs239585	chr6	80741418	cg08355045	1.94312e-14	3.15457e-10	0.153532
rs239586	chr6	80741618	cg08355045	1.94312e-14	3.15457e-10	0.153532
rs151662	chr6	80742101	cg08355045	1.94312e-14	3.15457e-10	0.153532
rs61794	chr6	80742588	cg08355045	1.94312e-14	3.15457e-10	0.153532
rs61795	chr6	80742631	cg08355045	1.94312e-14	3.15457e-10	0.153532
rs61796	chr6	80742880	cg08355045	1.94312e-14	3.15457e-10	0.153532
rs239587	chr6	80743183	cg08355045	1.94312e-14	3.15457e-10	0.153532
rs239588	chr6	80743456	cg08355045	1.94312e-14	3.15457e-10	0.153532
rs239589	chr6	80743667	cg08355045	1.94312e-14	3.15457e-10	0.153532
rs239590	chr6	80744270	cg08355045	1.94312e-14	3.15457e-10	0.153532
rs151665	chr6	80744364	cg08355045	1.94312e-14	3.15457e-10	0.153532
rs653665	chr6	80745438	cg08355045	1.94312e-14	3.15457e-10	0.153532
rs672372	chr6	80747353	cg08355045	1.94312e-14	3.15457e-10	0.153532
rs608962	chr6	80750290	cg08355045	1.94312e-14	3.15457e-10	0.153532
rs2251790	chr6	80750652	cg08355045	1.94312e-14	3.15457e-10	0.153532
rs2251783	chr6	80750733	cg08355045	1.94312e-14	3.15457e-10	0.153532
rs667871	chr6	80752922	cg08355045	1.94312e-14	3.15457e-10	0.153532
rs669278	chr6	80753250	cg08355045	1.94312e-14	3.15457e-10	0.153532
rs669683	chr6	80753300	cg08355045	1.94312e-14	3.15457e-10	0.153532
rs681405	chr6	80753599	cg08355045	1.94312e-14	3.15457e-10	0.153532
rs681435	chr6	80753621	cg08355045	1.94312e-14	3.15457e-10	0.153532
rs70977800	chr6	80755835	cg08355045	1.94312e-14	3.15457e-10	0.153532
rs1205577	chr6	80756382	cg08355045	1.94312e-14	3.15457e-10	0.153532
rs648845	chr6	80758957	cg08355045	1.94312e-14	3.15457e-10	0.153532
rs12193074	chr6	80759628	cg08355045	1.94312e-14	3.15457e-10	0.153532
rs9448875	chr6	80760992	cg08355045	1.94312e-14	3.15457e-10	-0.153532
rs9448876	chr6	80761243	cg08355045	1.94312e-14	3.15457e-10	-0.153532
rs9343958	chr6	80761657	cg08355045	1.94312e-14	3.15457e-10	-0.153532
rs9343959	chr6	80761903	cg08355045	1.94312e-14	3.15457e-10	-0.153532
rs9343960	chr6	80762059	cg08355045	1.94312e-14	3.15457e-10	-0.153532
rs9352791	chr6	80762905	cg08355045	1.94312e-14	3.15457e-10	-0.153532
rs9352792	chr6	80763317	cg08355045	1.94312e-14	3.15457e-10	-0.153532
rs9352793	chr6	80763439	cg08355045	1.94312e-14	3.15457e-10	-0.153532
rs9352794	chr6	80763473	cg08355045	1.94312e-14	3.15457e-10	-0.153532
rs67088557	chr6	80764889	cg08355045	1.94312e-14	3.15457e-10	-0.153532
rs9359407	chr6	80769623	cg08355045	1.94312e-14	3.15457e-10	-0.153532
rs6934606	chr6	80770082	cg08355045	1.94312e-14	3.15457e-10	-0.153532
rs6935728	chr6	80770688	cg08355045	1.94312e-14	3.15457e-10	-0.153532
rs9361581	chr6	80771606	cg08355045	1.94312e-14	3.15457e-10	-0.153532
rs6924930	chr6	80772643	cg08355045	1.94312e-14	3.15457e-10	-0.153532
rs4386773	chr6	80772997	cg08355045	1.94312e-14	3.15457e-10	-0.153532
rs150503310	chr4	121639838	cg07870920	1.95994e-14	3.17878e-10	-0.279374
rs201077594	chr8	58075361	cg21724239	2.16319e-14	3.48809e-10	0.217737
rs56059707	chr8	58085262	cg21724239	2.16319e-14	3.48809e-10	0.217737
rs56303642	chr8	58088317	cg21724239	2.16319e-14	3.48809e-10	0.217737
rs28690714	chr8	58092861	cg21724239	2.16319e-14	3.48809e-10	0.217737
rs2318142	chr8	58102254	cg21724239	2.16319e-14	3.48809e-10	0.217737
rs7837180	chr8	58104423	cg21724239	2.16319e-14	3.48809e-10	0.217737
rs57434375	chr8	58064834	cg11062466	2.18055e-14	3.5127e-10	0.342834
rs397857975	chr17	13995213	cg27005118	2.35938e-14	3.79711e-10	0.102845
rs1660416	chr1	108663218	cg06207961	2.43559e-14	3.91599e-10	0.159601
rs4653921	chr1	228377967	cg18277682	2.56082e-14	4.10865e-10	-0.180294
rs1557026	chr1	228383367	cg18277682	2.56082e-14	4.10865e-10	-0.180294
rs9580935	chr13	24888240	cg17537073	2.57019e-14	4.10865e-10	0.206817
rs28661531	chr13	24890354	cg17537073	2.57019e-14	4.10865e-10	0.206817
rs9511197	chr13	24890497	cg17537073	2.57019e-14	4.10865e-10	0.206817
rs9507302	chr13	24893568	cg17537073	2.57019e-14	4.10865e-10	0.206817
rs2424966	chr20	31730268	cg05840533	2.71595e-14	4.3375e-10	-0.281916
rs67540292	chr13	113105378	cg26117369	2.87944e-14	4.59421e-10	0.115304
rs4864956	chr4	56015841	cg09978860	3.04199e-14	4.8443e-10	-0.156547
rs11722032	chr4	56024698	cg09978860	3.04199e-14	4.8443e-10	-0.156547
rs746834	chr1	108666792	cg06207961	3.13717e-14	4.98635e-10	-0.163269
rs746853	chr1	108667225	cg06207961	3.13717e-14	4.98635e-10	-0.163269
rs76971473	chr8	58060499	cg11062466	3.25491e-14	5.16856e-10	0.349991
rs9549526	chr13	113104974	cg26117369	3.31278e-14	5.25546e-10	0.11513
rs3008384	chr10	135016538	cg22775138	3.50727e-14	5.53439e-10	-0.157141
rs3008383	chr10	135017169	cg22775138	3.50727e-14	5.53439e-10	-0.157141
rs2998131	chr10	135017188	cg22775138	3.50727e-14	5.53439e-10	-0.157141
rs72649136	chr8	58055770	cg21724239	3.83349e-14	5.53439e-10	0.228321
rs72649137	chr8	58055798	cg21724239	3.83349e-14	5.53439e-10	0.228321
rs79097368	chr8	58055961	cg21724239	3.83349e-14	5.53439e-10	0.228321
rs75486476	chr8	58056079	cg21724239	3.83349e-14	5.53439e-10	0.228321
rs78532026	chr8	58056098	cg21724239	3.83349e-14	5.53439e-10	0.228321
rs72649138	chr8	58056159	cg21724239	3.83349e-14	5.53439e-10	0.228321
rs72649139	chr8	58056215	cg21724239	3.83349e-14	5.53439e-10	0.228321
rs16921693	chr8	58056225	cg21724239	3.83349e-14	5.53439e-10	0.228321
rs2028533	chr8	58056695	cg21724239	3.83349e-14	5.53439e-10	0.228321
rs16921694	chr8	58057053	cg21724239	3.83349e-14	5.53439e-10	0.228321
rs6980581	chr8	58059409	cg21724239	3.83349e-14	5.53439e-10	0.228321
rs6997857	chr8	58059552	cg21724239	3.83349e-14	5.53439e-10	0.228321
rs6980596	chr8	58059624	cg21724239	3.83349e-14	5.53439e-10	0.228321
rs16921701	chr8	58059799	cg21724239	3.83349e-14	5.53439e-10	0.228321
rs28464685	chr8	58061878	cg21724239	3.83349e-14	5.53439e-10	0.228321
rs57131965	chr8	58062351	cg21724239	3.83349e-14	5.53439e-10	0.228321
rs72649146	chr8	58062400	cg21724239	3.83349e-14	5.53439e-10	0.228321
rs61538672	chr8	58062405	cg21724239	3.83349e-14	5.53439e-10	0.228321
rs59634990	chr8	58062654	cg21724239	3.83349e-14	5.53439e-10	0.228321
rs59451204	chr8	58062684	cg21724239	3.83349e-14	5.53439e-10	0.228321
rs61310432	chr8	58062713	cg21724239	3.83349e-14	5.53439e-10	0.228321
rs61656393	chr8	58063036	cg21724239	3.83349e-14	5.53439e-10	0.228321
rs12334884	chr8	58063823	cg21724239	3.83349e-14	5.53439e-10	0.228321
rs10808913	chr8	58063846	cg21724239	3.83349e-14	5.53439e-10	0.228321
rs10958527	chr8	58063856	cg21724239	3.83349e-14	5.53439e-10	0.228321
rs1390412	chr8	58064208	cg21724239	3.83349e-14	5.53439e-10	0.228321
rs9886379	chr8	58066564	cg21724239	3.83349e-14	5.53439e-10	0.228321
rs9886556	chr8	58066791	cg21724239	3.83349e-14	5.53439e-10	0.228321
rs60971572	chr8	58067629	cg21724239	3.83349e-14	5.53439e-10	0.228321
rs59505195	chr8	58067734	cg21724239	3.83349e-14	5.53439e-10	0.228321
rs56850082	chr8	58067790	cg21724239	3.83349e-14	5.53439e-10	0.228321
rs1561784	chr8	58068354	cg21724239	3.83349e-14	5.53439e-10	0.228321
rs11990606	chr8	58070823	cg21724239	3.83349e-14	5.53439e-10	0.228321
rs11995054	chr8	58070925	cg21724239	3.83349e-14	5.53439e-10	0.228321
rs11994364	chr8	58070995	cg21724239	3.83349e-14	5.53439e-10	0.228321
rs28868707	chr8	58076274	cg21724239	3.83349e-14	5.53439e-10	0.228321
rs28800521	chr8	58076293	cg21724239	3.83349e-14	5.53439e-10	0.228321
rs7010185	chr8	58077048	cg21724239	3.83349e-14	5.53439e-10	0.228321
rs7006508	chr8	58077248	cg21724239	3.83349e-14	5.53439e-10	0.228321
rs2029845	chr8	58078334	cg21724239	3.83349e-14	5.53439e-10	0.228321
rs2218270	chr8	58079618	cg21724239	3.83349e-14	5.53439e-10	0.228321
rs7011755	chr8	58080362	cg21724239	3.83349e-14	5.53439e-10	0.228321
rs6994379	chr8	58080404	cg21724239	3.83349e-14	5.53439e-10	0.228321
rs6998868	chr8	58080787	cg21724239	3.83349e-14	5.53439e-10	0.228321
rs7017458	chr8	58080938	cg21724239	3.83349e-14	5.53439e-10	0.228321
rs10808914	chr8	58081651	cg21724239	3.83349e-14	5.53439e-10	0.228321
rs16920053	chr8	58082242	cg21724239	3.83349e-14	5.53439e-10	0.228321
rs55731558	chr8	58082476	cg21724239	3.83349e-14	5.53439e-10	0.228321
rs6994658	chr8	58084055	cg21724239	3.83349e-14	5.53439e-10	0.228321
rs1390410	chr8	58084151	cg21724239	3.83349e-14	5.53439e-10	0.228321
rs28658181	chr8	58084531	cg21724239	3.83349e-14	5.53439e-10	0.228321
rs72649161	chr8	58084838	cg21724239	3.83349e-14	5.53439e-10	0.228321
rs56220655	chr8	58085212	cg21724239	3.83349e-14	5.53439e-10	0.228321
rs56308191	chr8	58085528	cg21724239	3.83349e-14	5.53439e-10	0.228321
rs35061476	chr8	58086433	cg21724239	3.83349e-14	5.53439e-10	0.228321
rs59545981	chr8	58086740	cg21724239	3.83349e-14	5.53439e-10	0.228321
rs7823911	chr8	58086926	cg21724239	3.83349e-14	5.53439e-10	0.228321
rs7841086	chr8	58087231	cg21724239	3.83349e-14	5.53439e-10	0.228321
rs35164918	chr8	58087784	cg21724239	3.83349e-14	5.53439e-10	0.228321
rs36077137	chr8	58087836	cg21724239	3.83349e-14	5.53439e-10	0.228321
rs55955607	chr8	58088038	cg21724239	3.83349e-14	5.53439e-10	0.228321
rs56343319	chr8	58088122	cg21724239	3.83349e-14	5.53439e-10	0.228321
rs56343533	chr8	58088457	cg21724239	3.83349e-14	5.53439e-10	0.228321
rs28818187	chr8	58088717	cg21724239	3.83349e-14	5.53439e-10	0.228321
rs398112495	chr8	58088863	cg21724239	3.83349e-14	5.53439e-10	0.228321
rs12375301	chr8	58089681	cg21724239	3.83349e-14	5.53439e-10	0.228321
rs28841942	chr8	58089881	cg21724239	3.83349e-14	5.53439e-10	0.228321
rs56097503	chr8	58090433	cg21724239	3.83349e-14	5.53439e-10	0.228321
rs28885741	chr8	58090680	cg21724239	3.83349e-14	5.53439e-10	0.228321
rs11990600	chr8	58092085	cg21724239	3.83349e-14	5.53439e-10	0.228321
rs55868332	chr8	58095165	cg21724239	3.83349e-14	5.53439e-10	0.228321
rs12680790	chr8	58096159	cg21724239	3.83349e-14	5.53439e-10	0.228321
rs12682208	chr8	58096278	cg21724239	3.83349e-14	5.53439e-10	0.228321
rs34207921	chr8	58096459	cg21724239	3.83349e-14	5.53439e-10	0.228321
rs2088219	chr8	58097245	cg21724239	3.83349e-14	5.53439e-10	0.228321
rs2088218	chr8	58097527	cg21724239	3.83349e-14	5.53439e-10	0.228321
rs10097750	chr8	58098164	cg21724239	3.83349e-14	5.53439e-10	0.228321
rs28868652	chr8	58099636	cg21724239	3.83349e-14	5.53439e-10	0.228321
rs10092762	chr8	58100065	cg21724239	3.83349e-14	5.53439e-10	0.228321
rs10092921	chr8	58100240	cg21724239	3.83349e-14	5.53439e-10	0.228321
rs7843659	chr8	58100527	cg21724239	3.83349e-14	5.53439e-10	0.228321
rs7011573	chr8	58100887	cg21724239	3.83349e-14	5.53439e-10	0.228321
rs7011744	chr8	58100952	cg21724239	3.83349e-14	5.53439e-10	0.228321
rs6990936	chr8	58100975	cg21724239	3.83349e-14	5.53439e-10	0.228321
rs2873637	chr8	58102043	cg21724239	3.83349e-14	5.53439e-10	0.228321
rs28412163	chr8	58102070	cg21724239	3.83349e-14	5.53439e-10	0.228321
rs16921777	chr8	58102120	cg21724239	3.83349e-14	5.53439e-10	0.228321
rs16921786	chr8	58102819	cg21724239	3.83349e-14	5.53439e-10	0.228321
rs10808915	chr8	58103463	cg21724239	3.83349e-14	5.53439e-10	0.228321
rs10092884	chr8	58103711	cg21724239	3.83349e-14	5.53439e-10	0.228321
rs10093755	chr8	58103735	cg21724239	3.83349e-14	5.53439e-10	0.228321
rs10094126	chr8	58103960	cg21724239	3.83349e-14	5.53439e-10	0.228321
rs10111430	chr8	58103981	cg21724239	3.83349e-14	5.53439e-10	0.228321
rs10108556	chr8	58104045	cg21724239	3.83349e-14	5.53439e-10	0.228321
rs28449911	chr8	58112712	cg21724239	3.83349e-14	5.53439e-10	0.228321
rs7001233	chr8	58115136	cg21724239	3.83349e-14	5.53439e-10	0.228321
rs10107458	chr8	58116263	cg21724239	3.83349e-14	5.53439e-10	0.228321
rs7007444	chr8	58117486	cg21724239	3.83349e-14	5.53439e-10	0.228321
rs11992943	chr8	58128664	cg21724239	3.83349e-14	5.53439e-10	0.228321
rs7814991	chr8	58132198	cg21724239	3.83349e-14	5.53439e-10	0.228321
rs11774303	chr8	58137742	cg21724239	3.83349e-14	5.53439e-10	0.228321
rs9511193	chr13	24890337	cg17537073	4.00496e-14	5.77695e-10	0.205141
rs231227	chr19	36268067	cg18805164	4.01939e-14	5.79276e-10	0.227738
rs397887643	chr6	80767211	cg08355045	4.09626e-14	5.89844e-10	-0.150624
rs796301272	chr8	58060568	cg11062466	4.15717e-14	5.981e-10	0.349255
rs9419023	chr10	135015667	cg22775138	4.16734e-14	5.99047e-10	-0.154691
rs12256986	chr10	135008814	cg22775138	4.22839e-14	6.07299e-10	-0.151102
rs61378972	chr19	29218742	cg12756686	4.30769e-14	6.18157e-10	0.197808
rs2757083	chr6	80757567	cg08355045	4.36363e-14	6.25646e-10	0.145723
rs3812152	chr6	80775330	cg08355045	4.53473e-14	6.4962e-10	-0.145531
rs11812211	chr10	134899928	cg13750264	4.64327e-14	6.64598e-10	0.203479
rs17081840	chr4	56024179	cg09978860	4.69695e-14	6.71706e-10	-0.15013
rs151658	chr6	80737210	cg08355045	4.83807e-14	6.91294e-10	0.143679
rs6995159	chr8	58074883	cg11062466	4.89719e-14	6.98545e-10	0.339544
rs371462850	chr8	58074913	cg11062466	4.89719e-14	6.98545e-10	0.339544
rs683167	chr6	80747378	cg08355045	4.94085e-14	7.02373e-10	0.150266
rs9294169	chr6	80765111	cg08355045	4.94085e-14	7.02373e-10	-0.150266
rs6912429	chr6	80770276	cg08355045	4.94085e-14	7.02373e-10	-0.150266
rs6917725	chr6	80771106	cg08355045	4.94085e-14	7.02373e-10	-0.150266
rs60402802	chr1	2896784	cg18644793	5.0074e-14	7.11227e-10	-0.184869
rs6673893	chr1	228377686	cg18277682	5.19256e-14	7.369e-10	-0.178201
rs200677308	chr8	58073975	cg11062466	5.33712e-14	7.56771e-10	0.344826
rs1580217	chr4	56017274	cg09978860	5.39542e-14	7.57954e-10	-0.158599
rs1580216	chr4	56017283	cg09978860	5.39542e-14	7.57954e-10	-0.158599
rs11935409	chr4	56019139	cg09978860	5.39542e-14	7.57954e-10	-0.158599
rs1547512	chr4	56022496	cg09978860	5.39542e-14	7.57954e-10	-0.158599
rs2899031	chr4	56022968	cg09978860	5.39542e-14	7.57954e-10	-0.158599
rs2412637	chr4	56023445	cg09978860	5.39542e-14	7.57954e-10	-0.158599
rs7679993	chr4	56023617	cg09978860	5.39542e-14	7.57954e-10	-0.158599
rs7680198	chr4	56023737	cg09978860	5.39542e-14	7.57954e-10	-0.158599
rs7696256	chr4	56023747	cg09978860	5.39542e-14	7.57954e-10	-0.158599
rs7675314	chr4	56023763	cg09978860	5.39542e-14	7.57954e-10	-0.158599
rs17712245	chr4	56024063	cg09978860	5.39542e-14	7.57954e-10	-0.158599
rs60095937	chr16	1782964	cg09065629	5.57112e-14	7.80664e-10	0.280012
rs75024281	chr16	1784037	cg09065629	5.57112e-14	7.80664e-10	0.280012
rs111246013	chr16	1784875	cg09065629	5.57112e-14	7.80664e-10	0.280012
rs28548459	chr8	58092852	cg11062466	6.10729e-14	8.55079e-10	0.319755
rs151641	chr6	80705980	cg08355045	6.18515e-14	8.65254e-10	0.146385
rs239511	chr6	80693816	cg08355045	6.89246e-14	9.5144e-10	0.151069
rs239512	chr6	80694040	cg08355045	6.89246e-14	9.5144e-10	0.151069
rs151649	chr6	80695922	cg08355045	6.89246e-14	9.5144e-10	0.151069
rs239515	chr6	80696790	cg08355045	6.89246e-14	9.5144e-10	0.151069
rs151646	chr6	80699707	cg08355045	6.89246e-14	9.5144e-10	0.151069
rs239494	chr6	80699741	cg08355045	6.89246e-14	9.5144e-10	0.151069
rs240238	chr6	80701580	cg08355045	6.89246e-14	9.5144e-10	0.151069
rs240237	chr6	80701776	cg08355045	6.89246e-14	9.5144e-10	0.151069
rs151644	chr6	80701805	cg08355045	6.89246e-14	9.5144e-10	0.151069
rs239502	chr6	80703136	cg08355045	6.89246e-14	9.5144e-10	0.151069
rs239501	chr6	80704185	cg08355045	6.89246e-14	9.5144e-10	0.151069
rs239498	chr6	80707570	cg08355045	6.89246e-14	9.5144e-10	0.151069
rs151583	chr6	80708327	cg08355045	6.89246e-14	9.5144e-10	0.151069
rs181177	chr6	80710828	cg08355045	6.89246e-14	9.5144e-10	0.151069
rs240212	chr6	80712351	cg08355045	6.89246e-14	9.5144e-10	0.151069
rs240216	chr6	80713119	cg08355045	6.89246e-14	9.5144e-10	0.151069
rs736261	chr17	13936404	cg27005118	7.06625e-14	9.72215e-10	-0.100923
rs12944037	chr17	13940609	cg27005118	7.06625e-14	9.72215e-10	-0.100923
rs9914753	chr17	13941088	cg27005118	7.06625e-14	9.72215e-10	-0.100923
rs6502327	chr17	13946187	cg27005118	7.06625e-14	9.72215e-10	-0.100923
rs80068678	chr6	25833560	cg12310025	7.08496e-14	9.73986e-10	-0.335416
rs796952994	chr6	80720487	cg08355045	7.19753e-14	9.88646e-10	0.138881
rs200624965	chr8	58074307	cg11062466	7.28178e-14	9.99396e-10	0.331293
rs9580937	chr13	24892723	cg17537073	7.36522e-14	1.00919e-09	0.209104
rs9580938	chr13	24892768	cg17537073	7.36522e-14	1.00919e-09	0.209104
rs537587	chr1	108660646	cg06207961	7.45035e-14	1.02002e-09	0.150342
rs56067816	chr19	29218354	cg14983838	7.84658e-14	1.0725e-09	0.209086
rs143647040	chr19	29219416	cg14983838	7.84658e-14	1.0725e-09	0.209086
rs231222	chr19	36274488	cg18805164	7.86541e-14	1.0742e-09	0.23325
rs6682260	chr1	228351087	cg18277682	8.09306e-14	1.10438e-09	-0.187253
rs13139595	chr4	22229919	cg20288617	8.10574e-14	1.10521e-09	0.161625
rs752508466	chr3	164658573	cg09102030	8.1458e-14	1.1095e-09	-0.244782
rs7686613	chr4	56016721	cg09978860	8.15051e-14	1.1095e-09	-0.155739
rs12134624	chr1	228350774	cg18277682	8.98355e-14	1.22091e-09	-0.188416
rs4653917	chr1	228371754	cg18277682	8.98355e-14	1.22091e-09	-0.188416
rs231221	chr19	36257316	cg18805164	9.05746e-14	1.22995e-09	0.241692
rs9511196	chr13	24890385	cg17537073	9.43767e-14	1.28054e-09	0.202505
rs239563	chr6	80723198	cg08355045	1.00182e-13	1.35162e-09	0.145897
rs151654	chr6	80725609	cg08355045	1.00182e-13	1.35162e-09	0.145897
rs239572	chr6	80727498	cg08355045	1.00182e-13	1.35162e-09	0.145897
rs239575	chr6	80730569	cg08355045	1.00182e-13	1.35162e-09	0.145897
rs151664	chr6	80743422	cg08355045	1.00182e-13	1.35162e-09	0.145897
rs681931	chr6	80753726	cg08355045	1.00182e-13	1.35162e-09	0.145897
rs621506	chr6	80753871	cg08355045	1.00182e-13	1.35162e-09	0.145897
rs201195845	chr8	58074467	cg21724239	1.04669e-13	1.41101e-09	0.217124
rs56192164	chr8	58058285	cg11062466	1.0767e-13	1.44913e-09	0.337539
rs7841374	chr8	58087398	cg11062466	1.0767e-13	1.44913e-09	0.337539
rs7669264	chr4	121582813	cg07870920	1.10424e-13	1.485e-09	0.206146
rs2066992	chr7	22768249	cg01770232	1.16854e-13	1.5702e-09	0.136854
rs188563118	chr17	78243388	cg22443212	1.1998e-13	1.60833e-09	0.313629
rs373773077	chr17	78243397	cg22443212	1.1998e-13	1.60833e-09	0.313629
rs151318745	chr17	78247410	cg22443212	1.1998e-13	1.60833e-09	0.313629
rs59345679	chr19	29218679	cg14983838	1.33556e-13	1.78887e-09	0.169697
rs397790407	chr20	31783527	cg05840533	1.39191e-13	1.86286e-09	-0.286816
rs1205579	chr6	80746578	cg08355045	1.45867e-13	1.95064e-09	0.145598
rs373679508	chr4	121565762	cg07870920	1.46556e-13	1.95828e-09	-0.28643
rs138412315	chr4	121569289	cg07870920	1.48811e-13	1.98682e-09	-0.237737
rs540253159	chr17	78243278	cg22443212	1.57925e-13	2.10682e-09	0.313908
rs7000920	chr8	58098920	cg21724239	1.66936e-13	2.22348e-09	0.228578
rs10095372	chr8	58099717	cg21724239	1.66936e-13	2.22348e-09	0.228578
rs34051028	chr4	22227823	cg20288617	1.68942e-13	2.2484e-09	0.15972
rs149147071	chr6	80762349	cg08355045	1.72022e-13	2.28575e-09	-0.150708
rs9443730	chr6	80762474	cg08355045	1.72022e-13	2.28575e-09	-0.150708
rs6775311	chr3	164594131	cg09102030	1.7801e-13	2.33924e-09	-0.271745
rs6769583	chr3	164602275	cg09102030	1.7801e-13	2.33924e-09	-0.271745
rs9822437	chr3	164606311	cg09102030	1.7801e-13	2.33924e-09	-0.271745
rs9833613	chr3	164608507	cg09102030	1.7801e-13	2.33924e-09	-0.271745
rs28525460	chr3	164611440	cg09102030	1.7801e-13	2.33924e-09	-0.271745
rs75285579	chr3	164614664	cg09102030	1.7801e-13	2.33924e-09	-0.271745
rs73877339	chr3	164614741	cg09102030	1.7801e-13	2.33924e-09	-0.271745
rs9883860	chr3	164628672	cg09102030	1.7801e-13	2.33924e-09	-0.271745
rs148644638	chr3	164630986	cg09102030	1.7801e-13	2.33924e-09	-0.271745
rs6781516	chr3	164631530	cg09102030	1.7801e-13	2.33924e-09	-0.271745
rs10440028	chr3	164632895	cg09102030	1.7801e-13	2.33924e-09	-0.271745
rs13315062	chr3	164647399	cg09102030	1.7801e-13	2.33924e-09	-0.271745
rs9877640	chr3	164648104	cg09102030	1.7801e-13	2.33924e-09	-0.271745
rs9813635	chr3	164650475	cg09102030	1.7801e-13	2.33924e-09	-0.271745
rs13136285	chr4	121564543	cg07870920	1.78169e-13	2.33948e-09	-0.298875
rs4474806	chr19	29219850	cg14983838	1.91037e-13	2.50591e-09	0.17575
rs2181066	chr14	96151250	cg03043804	1.91143e-13	2.50591e-09	0.0964886
rs35949814	chr8	58130689	cg21724239	2.03957e-13	2.6718e-09	0.224949
rs642745	chr6	80745306	cg08355045	2.12412e-13	2.78037e-09	0.145064
rs372075469	chr17	78243322	cg22443212	2.23711e-13	2.92597e-09	0.337106
rs2998139	chr10	135012162	cg22775138	2.24129e-13	2.92915e-09	-0.14723
rs11160284	chr14	96152728	cg03043804	2.25739e-13	2.94788e-09	0.0921786
rs3008377	chr10	135019127	cg22775138	2.27714e-13	2.96902e-09	-0.15532
rs2998128	chr10	135019518	cg22775138	2.27714e-13	2.96902e-09	-0.15532
rs10106181	chr8	58091110	cg21724239	2.3494e-13	3.06085e-09	0.227841
rs4654557	chr1	4058444	cg10510935	2.37978e-13	3.09801e-09	-0.111179
rs240213	chr6	80712416	cg08355045	2.46036e-13	3.20041e-09	0.148762
rs2230130	chr16	84213114	cg26466773	2.49429e-13	3.24201e-09	-0.143135
rs397712851	chr6	80790312	cg08355045	2.51973e-13	3.27254e-09	0.122072
rs57173642	chr8	58099121	cg11062466	2.5885e-13	3.35924e-09	0.342091
rs11101622	chr10	135003724	cg22775138	2.64544e-13	3.43046e-09	-0.146359
rs151656	chr6	80727956	cg08355045	2.68378e-13	3.47748e-09	0.142541
rs9580939	chr13	24892841	cg17537073	2.86658e-13	3.71146e-09	0.211066
rs201148773	chr17	78241016	cg22443212	3.02287e-13	3.91079e-09	0.309239
rs10109349	chr8	58091296	cg21724239	3.03098e-13	3.91824e-09	0.218124
rs34862873	chr4	22234901	cg20288617	3.09699e-13	3.99121e-09	0.169356
rs67083449	chr4	22237056	cg20288617	3.09699e-13	3.99121e-09	0.169356
rs13101940	chr4	22237602	cg20288617	3.09699e-13	3.99121e-09	0.169356
rs61345374	chr4	22239661	cg20288617	3.09699e-13	3.99121e-09	0.169356
rs2219469	chr4	56014425	cg09978860	3.19862e-13	4.119e-09	-0.151028
rs12145182	chr1	108666080	cg06207961	3.21289e-13	4.13419e-09	-0.158727
rs151648	chr6	80696899	cg08355045	3.25714e-13	4.18467e-09	0.143513
rs239496	chr6	80709555	cg08355045	3.25714e-13	4.18467e-09	0.143513
rs2734990	chr6	29812505	cg13266242	3.26472e-13	4.19118e-09	0.111111
rs2305372	chr19	52132325	cg21550812	3.33776e-13	4.27836e-09	-0.165517
rs78265344	chr19	52132392	cg21550812	3.33776e-13	4.27836e-09	-0.165517
rs1547511	chr4	56022668	cg09978860	3.42576e-13	4.3878e-09	-0.15716
rs1966486	chr5	150674226	cg11125805	3.51733e-13	4.49818e-09	0.108007
rs3926161	chr5	150674248	cg11125805	3.51733e-13	4.49818e-09	0.108007
rs73362126	chr15	25439704	cg09779576	3.57585e-13	4.52791e-09	0.101816
rs17115340	chr15	25439884	cg09779576	3.57585e-13	4.52791e-09	0.101816
rs11634616	chr15	25440363	cg09779576	3.57585e-13	4.52791e-09	0.101816
rs28394326	chr15	25441053	cg09779576	3.57585e-13	4.52791e-09	0.101816
rs35542600	chr15	25441176	cg09779576	3.57585e-13	4.52791e-09	0.101816
rs58749311	chr15	25441686	cg09779576	3.57585e-13	4.52791e-09	0.101816
rs59923247	chr15	25441956	cg09779576	3.57585e-13	4.52791e-09	0.101816
rs2739765	chr15	25442398	cg09779576	3.57585e-13	4.52791e-09	0.101816
rs2739768	chr15	25442701	cg09779576	3.57585e-13	4.52791e-09	0.101816
rs7496915	chr15	25442956	cg09779576	3.57585e-13	4.52791e-09	0.101816
rs11630308	chr15	25444577	cg09779576	3.57585e-13	4.52791e-09	0.101816
rs12917218	chr15	25445488	cg09779576	3.57585e-13	4.52791e-09	0.101816
rs2739783	chr15	25455733	cg09779576	3.57585e-13	4.52791e-09	0.101816
rs61378972	chr19	29218742	cg14983838	3.62416e-13	4.58561e-09	0.205516
rs151587	chr6	80720733	cg08355045	3.6308e-13	4.59053e-09	0.143549
rs9714320	chr3	125612679	cg05084668	3.70195e-13	4.6734e-09	-0.282558
rs60047256	chr3	125619866	cg05084668	3.70195e-13	4.6734e-09	-0.282558
rs151663	chr6	80742355	cg08355045	3.76343e-13	4.74647e-09	0.145507
rs1144472	chr10	44853859	cg08683644	3.76552e-13	4.74647e-09	0.0788274
rs239514	chr6	80695522	cg08355045	3.83485e-13	4.83022e-09	0.144539
rs28616708	chr3	164611654	cg09102030	4.06742e-13	5.11928e-09	-0.268469
rs12451348	chr17	13923813	cg27005118	4.07483e-13	5.12475e-09	0.100016
rs58309017	chr4	56023005	cg09978860	4.12632e-13	5.18559e-09	-0.155448
rs11986006	chr8	58078870	cg21724239	4.30073e-13	5.40071e-09	0.223198
rs3008380	chr10	135018168	cg22775138	4.36346e-13	5.47125e-09	-0.152024
rs2998129	chr10	135018683	cg22775138	4.36346e-13	5.47125e-09	-0.152024
rs56397027	chr19	29218483	cg14983838	4.48074e-13	5.60307e-09	0.207255
rs9418941	chr10	135015427	cg13702953	4.48538e-13	5.60307e-09	-0.0944461
rs3008386	chr10	135016089	cg13702953	4.48538e-13	5.60307e-09	-0.0944461
rs3008385	chr10	135016175	cg13702953	4.48538e-13	5.60307e-09	-0.0944461
rs3008381	chr10	135017291	cg13702953	4.48538e-13	5.60307e-09	-0.0944461
rs1894648	chr16	1671813	cg09065629	4.77378e-13	5.94111e-09	0.274803
rs76432281	chr16	1768651	cg09065629	4.77378e-13	5.94111e-09	0.274803
rs117746874	chr16	1785622	cg09065629	4.77378e-13	5.94111e-09	0.274803
rs17135510	chr16	1805352	cg09065629	4.77378e-13	5.94111e-09	0.274803
rs8050777	chr16	1806767	cg09065629	4.77378e-13	5.94111e-09	0.274803
rs71327727	chr3	125632977	cg05084668	4.85471e-13	6.03733e-09	-0.250083
rs117370743	chr1	228327136	cg18277682	4.96235e-13	6.162e-09	-0.23652
rs117653080	chr1	228327805	cg18277682	4.96235e-13	6.162e-09	-0.23652
rs9418943	chr10	135023586	cg22775138	5.06027e-13	6.21883e-09	-0.15372
rs9419027	chr10	135023600	cg22775138	5.06027e-13	6.21883e-09	-0.15372
rs113179528	chr17	78238983	cg22443212	5.1066e-13	6.21883e-09	0.31086
rs80263291	chr16	1675740	cg09065629	5.15344e-13	6.21883e-09	0.272566
rs12444635	chr16	1676627	cg09065629	5.15344e-13	6.21883e-09	0.272566
rs57329069	chr16	1677969	cg09065629	5.15344e-13	6.21883e-09	0.272566
rs12447174	chr16	1680463	cg09065629	5.15344e-13	6.21883e-09	0.272566
rs59618125	chr16	1681142	cg09065629	5.15344e-13	6.21883e-09	0.272566
rs17135441	chr16	1681752	cg09065629	5.15344e-13	6.21883e-09	0.272566
rs79989600	chr16	1686654	cg09065629	5.15344e-13	6.21883e-09	0.272566
rs79583741	chr16	1688087	cg09065629	5.15344e-13	6.21883e-09	0.272566
rs12447452	chr16	1690665	cg09065629	5.15344e-13	6.21883e-09	0.272566
rs78672477	chr16	1690941	cg09065629	5.15344e-13	6.21883e-09	0.272566
rs76901435	chr16	1691813	cg09065629	5.15344e-13	6.21883e-09	0.272566
rs12447757	chr16	1693965	cg09065629	5.15344e-13	6.21883e-09	0.272566
rs12444617	chr16	1694151	cg09065629	5.15344e-13	6.21883e-09	0.272566
rs79037663	chr16	1695119	cg09065629	5.15344e-13	6.21883e-09	0.272566
rs74479429	chr16	1696158	cg09065629	5.15344e-13	6.21883e-09	0.272566
rs75467759	chr16	1696512	cg09065629	5.15344e-13	6.21883e-09	0.272566
rs59630965	chr16	1697351	cg09065629	5.15344e-13	6.21883e-09	0.272566
rs77920226	chr16	1697929	cg09065629	5.15344e-13	6.21883e-09	0.272566
rs57994715	chr16	1700823	cg09065629	5.15344e-13	6.21883e-09	0.272566
rs12445657	chr16	1703011	cg09065629	5.15344e-13	6.21883e-09	0.272566
rs112745905	chr16	1704066	cg09065629	5.15344e-13	6.21883e-09	0.272566
rs12443570	chr16	1705368	cg09065629	5.15344e-13	6.21883e-09	0.272566
rs12446041	chr16	1708389	cg09065629	5.15344e-13	6.21883e-09	0.272566
rs17135478	chr16	1712322	cg09065629	5.15344e-13	6.21883e-09	0.272566
rs60354228	chr16	1712377	cg09065629	5.15344e-13	6.21883e-09	0.272566
rs76021136	chr16	1713479	cg09065629	5.15344e-13	6.21883e-09	0.272566
rs12598284	chr16	1714196	cg09065629	5.15344e-13	6.21883e-09	0.272566
rs60766555	chr16	1716717	cg09065629	5.15344e-13	6.21883e-09	0.272566
rs749442	chr16	1718744	cg09065629	5.15344e-13	6.21883e-09	0.272566
rs12448154	chr16	1721340	cg09065629	5.15344e-13	6.21883e-09	0.272566
rs12448164	chr16	1721391	cg09065629	5.15344e-13	6.21883e-09	0.272566
rs80113508	chr16	1721656	cg09065629	5.15344e-13	6.21883e-09	0.272566
rs75258564	chr16	1722143	cg09065629	5.15344e-13	6.21883e-09	0.272566
rs79778317	chr16	1722286	cg09065629	5.15344e-13	6.21883e-09	0.272566
rs3803572	chr16	1726754	cg09065629	5.15344e-13	6.21883e-09	0.272566
rs77667973	chr16	1728714	cg09065629	5.15344e-13	6.21883e-09	0.272566
rs11629914	chr15	25440731	cg09779576	5.21923e-13	6.29021e-09	0.101555
rs478349	chr6	25894057	cg12310025	5.23143e-13	6.29021e-09	-0.310696
rs428469	chr6	25898624	cg12310025	5.23143e-13	6.29021e-09	-0.310696
rs199747	chr6	25909497	cg12310025	5.23143e-13	6.29021e-09	-0.310696
rs199743	chr6	25925595	cg12310025	5.23143e-13	6.29021e-09	-0.310696
rs543304936	chr3	164620525	cg09102030	5.41441e-13	6.50554e-09	-0.287473
rs62304733	chr4	56024199	cg09978860	5.56802e-13	6.68528e-09	-0.150002
rs231231	chr19	36270052	cg18805164	5.61172e-13	6.7329e-09	0.237139
rs3008378	chr10	135018978	cg22775138	5.80756e-13	6.96287e-09	-0.150569
rs6991774	chr8	1156320	cg07699771	5.89601e-13	7.06385e-09	0.128996
rs17215412	chr8	58148061	cg11062466	6.65057e-13	7.96214e-09	0.304185
rs3008374	chr10	135023126	cg22775138	6.89634e-13	8.24455e-09	-0.156202
rs10857686	chr10	135023451	cg22775138	6.89634e-13	8.24455e-09	-0.156202
rs7180829	chr15	25443835	cg09779576	6.99606e-13	8.35778e-09	0.100782
rs79257629	chr1	2887875	cg18644793	7.0144e-13	8.36771e-09	-0.172262
rs112151667	chr1	2887935	cg18644793	7.0144e-13	8.36771e-09	-0.172262
rs35435201	chr3	129986662	cg00762069	7.04209e-13	8.39475e-09	-0.170149
rs6898671	chr5	150677643	cg11125805	7.07791e-13	8.41914e-09	0.107404
rs3926389	chr5	150677806	cg11125805	7.07791e-13	8.41914e-09	0.107404
rs10060607	chr5	150679304	cg11125805	7.07791e-13	8.41914e-09	0.107404
rs2230129	chr16	84213434	cg26466773	7.10795e-13	8.41914e-09	-0.142476
rs2278042	chr16	84213748	cg26466773	7.10795e-13	8.41914e-09	-0.142476
rs4150157	chr16	84214502	cg26466773	7.10795e-13	8.41914e-09	-0.142476
rs4150149	chr16	84215133	cg26466773	7.10795e-13	8.41914e-09	-0.142476
rs2230127	chr16	84215390	cg26466773	7.10795e-13	8.41914e-09	-0.142476
rs2303237	chr16	84215692	cg26466773	7.10795e-13	8.41914e-09	-0.142476
rs6837695	chr4	56015840	cg09978860	7.16145e-13	8.45849e-09	0.152435
rs1458829	chr4	56016071	cg09978860	7.16145e-13	8.45849e-09	-0.152435
rs13143757	chr4	56017967	cg09978860	7.16145e-13	8.45849e-09	-0.152435
rs11936364	chr4	56019253	cg09978860	7.16145e-13	8.45849e-09	-0.152435
rs535500122	chr10	44170759	cg12868173	7.70438e-13	9.09331e-09	0.144254
rs13115226	chr4	121582808	cg07870920	7.83819e-13	9.2447e-09	-0.290442
rs2071559	chr4	55992366	cg09978860	8.33084e-13	9.81883e-09	0.140574
rs10824800	chr10	54538310	cg17334937	8.65756e-13	1.01967e-08	0.107906
rs7172888	chr15	25438493	cg09779576	8.7179e-13	1.02533e-08	0.100206
rs17841114	chr15	25438610	cg09779576	8.7179e-13	1.02533e-08	0.100206
rs62449498	chr7	22778528	cg01770232	8.74009e-13	1.02721e-08	-0.136628
rs3008384	chr10	135016538	cg13702953	8.80883e-13	1.03311e-08	-0.0931065
rs3008383	chr10	135017169	cg13702953	8.80883e-13	1.03311e-08	-0.0931065
rs2998131	chr10	135017188	cg13702953	8.80883e-13	1.03311e-08	-0.0931065
rs231229	chr19	36269740	cg18805164	8.99375e-13	1.05406e-08	0.226752
rs12134624	chr1	228350774	cg00419117	9.32247e-13	1.09105e-08	-0.123682
rs4653917	chr1	228371754	cg00419117	9.32247e-13	1.09105e-08	-0.123682
rs80146467	chr1	228394814	cg18277682	1.0056e-12	1.17526e-08	-0.193702
rs78064665	chr1	228396663	cg18277682	1.0056e-12	1.17526e-08	-0.193702
rs1390563	chr4	121626824	cg07870920	1.02974e-12	1.20262e-08	0.191177
rs60518349	chr7	22802609	cg01770232	1.03928e-12	1.21292e-08	0.131212
rs398094336	chr6	80771927	cg08355045	1.04716e-12	1.22126e-08	-0.148685
rs7782803	chr7	22803560	cg01770232	1.06902e-12	1.24588e-08	0.128051
rs28548459	chr8	58092852	cg21724239	1.13388e-12	1.32055e-08	0.207572
rs12097591	chr1	228389804	cg18277682	1.19178e-12	1.38702e-08	-0.171827
rs11758715	chr6	138844566	cg12333043	1.20184e-12	1.39775e-08	0.126993
rs2288020	chr16	84209738	cg26466773	1.2311e-12	1.43078e-08	-0.139942
rs75921209	chr17	78244771	cg22443212	1.24308e-12	1.4437e-08	0.290267
rs9419023	chr10	135015667	cg13702953	1.26624e-12	1.46957e-08	-0.0913757
rs117972114	chr1	228279179	cg18277682	1.28034e-12	1.48491e-08	-0.212861
rs78220989	chr16	1757349	cg09065629	1.284e-12	1.48812e-08	0.27287
rs199741	chr6	25931577	cg12310025	1.30576e-12	1.51229e-08	-0.289503
rs8045931	chr16	1666791	cg09065629	1.32991e-12	1.53387e-08	0.273332
rs12446490	chr16	1680292	cg09065629	1.32991e-12	1.53387e-08	0.273332
rs79245610	chr16	1707015	cg09065629	1.32991e-12	1.53387e-08	0.273332
rs12449112	chr16	1710285	cg09065629	1.32991e-12	1.53387e-08	0.273332
rs75599742	chr16	1713902	cg09065629	1.32991e-12	1.53387e-08	0.273332
rs77633716	chr16	1738727	cg09065629	1.32991e-12	1.53387e-08	0.273332
rs74960954	chr16	1686738	cg09065629	1.35299e-12	1.55941e-08	0.274463
rs7539762	chr1	228376627	cg18277682	1.38174e-12	1.59145e-08	-0.172594
rs665506	chr7	132372533	cg21831463	1.38821e-12	1.5978e-08	0.107109
rs2902301	chr11	43093159	cg03447554	1.40483e-12	1.61581e-08	-0.124101
rs9418942	chr10	135021144	cg22775138	1.46033e-12	1.67848e-08	-0.147939
rs12743513	chr1	4061428	cg10510935	1.51308e-12	1.73792e-08	-0.109598
rs947301	chr13	24913274	cg17537073	1.52055e-12	1.7453e-08	-0.185172
rs9872631	chr3	129984333	cg00762069	1.53766e-12	1.76252e-08	-0.174426
rs9866004	chr3	129988473	cg00762069	1.53766e-12	1.76252e-08	-0.174426
rs748554	chr16	87682775	cg26764761	1.54537e-12	1.76893e-08	0.125601
rs888647	chr16	87682804	cg26764761	1.54537e-12	1.76893e-08	0.125601
rs138137723	chr3	164620429	cg09102030	1.55839e-12	1.7826e-08	-0.272803
rs10071719	chr5	150668649	cg11125805	1.59252e-12	1.82006e-08	0.101485
rs79994310	chr16	1728755	cg09065629	1.59331e-12	1.82006e-08	0.27152
rs11782550	chr8	58064258	cg21724239	1.60304e-12	1.82867e-08	0.219141
rs796425429	chr8	58096390	cg21724239	1.60304e-12	1.82867e-08	0.219141
rs2998137	chr10	135014078	cg13702953	1.61345e-12	1.83711e-08	-0.0894443
rs2998134	chr10	135014608	cg13702953	1.61345e-12	1.83711e-08	-0.0894443
rs6534205	chr4	121630180	cg07870920	1.61375e-12	1.83711e-08	0.195359
rs11697115	chr20	24618814	cg10267724	1.62098e-12	1.84408e-08	-0.0963405
rs10109244	chr8	58091200	cg21724239	1.66394e-12	1.89167e-08	0.219461
rs397840353	chr16	84213541	cg26466773	1.6967e-12	1.9276e-08	-0.141768
rs1368393	chr5	150660769	cg11125805	1.70354e-12	1.93143e-08	0.105085
rs1368394	chr5	150660794	cg11125805	1.70354e-12	1.93143e-08	0.105085
rs978012	chr5	150667016	cg11125805	1.70354e-12	1.93143e-08	0.105085
rs1144476	chr10	44852810	cg08683644	1.78957e-12	2.02484e-08	0.078816
rs1144475	chr10	44853014	cg08683644	1.78957e-12	2.02484e-08	0.078816
rs1144474	chr10	44853110	cg08683644	1.78957e-12	2.02484e-08	0.078816
rs7253075	chr19	29219442	cg14983838	1.79144e-12	2.02558e-08	0.168001
rs239556	chr6	80720742	cg08355045	1.84303e-12	2.0825e-08	0.136662
rs9753578	chr20	31773355	cg05840533	1.87541e-12	2.11766e-08	-0.26139
rs9580943	chr13	24901739	cg17537073	1.97279e-12	2.22611e-08	0.223886
rs58524401	chr7	22796467	cg01770232	2.11818e-12	2.38372e-08	0.130814
rs4722176	chr7	22797257	cg01770232	2.11818e-12	2.38372e-08	0.130814
rs9639436	chr7	22798216	cg01770232	2.11818e-12	2.38372e-08	0.130814
rs7797812	chr7	22809909	cg01770232	2.11818e-12	2.38372e-08	0.130814
rs1380069	chr4	56002782	cg09978860	2.14413e-12	2.4113e-08	-0.142229
rs9849611	chr3	129985198	cg00762069	2.15733e-12	2.418e-08	-0.172655
rs11328567	chr3	129986290	cg00762069	2.15733e-12	2.418e-08	-0.172655
rs9818598	chr3	129986778	cg00762069	2.15733e-12	2.418e-08	-0.172655
rs34622576	chr3	129987388	cg00762069	2.15733e-12	2.418e-08	-0.172655
rs9834306	chr3	129989835	cg00762069	2.15733e-12	2.418e-08	-0.172655
rs2769337	chr6	80757641	cg08355045	2.18722e-12	2.44986e-08	0.129161
rs6682260	chr1	228351087	cg00419117	2.21826e-12	2.48296e-08	-0.121242
rs7659288	chr4	57525261	cg19978674	2.36356e-12	2.64205e-08	-0.0961905
rs6817685	chr4	57526229	cg19978674	2.36356e-12	2.64205e-08	-0.0961905
rs2998126	chr10	135025619	cg22775138	2.40313e-12	2.68449e-08	-0.152614
rs793144	chr6	25879321	cg12310025	2.42212e-12	2.70207e-08	-0.292069
rs629835	chr6	25879330	cg12310025	2.42212e-12	2.70207e-08	-0.292069
rs751241763	chr17	34641310	cg07778180	2.44495e-12	2.71919e-08	-0.141433
rs4838707	chr10	135006137	cg13702953	2.44723e-12	2.71919e-08	-0.090011
rs3008388	chr10	135012652	cg13702953	2.44723e-12	2.71919e-08	-0.090011
rs2998138	chr10	135013208	cg13702953	2.44723e-12	2.71919e-08	-0.090011
rs3008387	chr10	135013352	cg13702953	2.44723e-12	2.71919e-08	-0.090011
rs9419022	chr10	135013371	cg13702953	2.44723e-12	2.71919e-08	-0.090011
rs7167761	chr15	25438085	cg09779576	2.50745e-12	2.78424e-08	0.0989168
rs9418945	chr10	135030375	cg22775138	2.53248e-12	2.81017e-08	-0.150184
rs55713360	chr4	55992067	cg09978860	2.58181e-12	2.863e-08	0.137411
rs6570242	chr6	138841157	cg12333043	2.61285e-12	2.89549e-08	0.127079
rs12130630	chr1	228358933	cg18277682	2.68076e-12	2.96878e-08	-0.180483
rs117627593	chr1	228437898	cg18277682	2.71271e-12	3.00217e-08	-0.223609
rs139005530	chr3	164635562	cg09102030	2.82269e-12	3.12182e-08	-0.234243
rs2998135	chr10	135014429	cg22775138	2.82678e-12	3.12427e-08	-0.144181
rs117925500	chr10	44143363	cg12868173	2.83213e-12	3.12811e-08	0.162338
rs4558922	chr4	57522689	cg19978674	2.85311e-12	3.14505e-08	-0.0979362
rs7663088	chr4	57523657	cg19978674	2.85311e-12	3.14505e-08	-0.0979362
rs7693834	chr4	57523869	cg19978674	2.85311e-12	3.14505e-08	-0.0979362
rs1980665	chr6	80710480	cg08355045	2.86657e-12	3.15571e-08	0.127012
rs420040	chr6	80710493	cg08355045	2.86657e-12	3.15571e-08	0.127012
rs10063518	chr5	150659065	cg11125805	2.92679e-12	3.21988e-08	0.101777
rs72601662	chr4	56028376	cg09978860	2.961e-12	3.25537e-08	0.136797
rs807483	chr19	36264860	cg18805164	3.01845e-12	3.31635e-08	0.202843
rs2125493	chr4	56020939	cg09978860	3.02613e-12	3.3226e-08	-0.152647
rs9402979	chr6	138833114	cg12333043	3.18051e-12	3.48981e-08	0.125867
rs9718843	chr7	22800173	cg01770232	3.19926e-12	3.50577e-08	0.127973
rs7811237	chr7	22808584	cg01770232	3.19926e-12	3.50577e-08	0.127973
rs2844827	chr6	29811237	cg13266242	3.32863e-12	3.62765e-08	0.108648
rs2517879	chr6	29812974	cg13266242	3.32863e-12	3.62765e-08	0.108648
rs3873259	chr6	29813573	cg13266242	3.32863e-12	3.62765e-08	0.108648
rs3873260	chr6	29813682	cg13266242	3.32863e-12	3.62765e-08	0.108648
rs9258566	chr6	29815754	cg13266242	3.32863e-12	3.62765e-08	0.108648
rs6922901	chr6	29815787	cg13266242	3.32863e-12	3.62765e-08	0.108648
rs35787407	chr6	29812278	cg13266242	3.33026e-12	3.62765e-08	0.105109
rs7259294	chr19	29218292	cg12756686	3.33439e-12	3.62765e-08	0.154056
rs7259429	chr19	29218429	cg12756686	3.33439e-12	3.62765e-08	0.154056
rs7259439	chr19	29218465	cg12756686	3.33439e-12	3.62765e-08	0.154056
rs58568071	chr19	29218970	cg12756686	3.33439e-12	3.62765e-08	0.154056
rs56164731	chr6	29811074	cg13266242	3.37028e-12	3.6524e-08	0.109052
rs58530170	chr6	29811125	cg13266242	3.37028e-12	3.6524e-08	0.109052
rs4084096	chr6	29811868	cg13266242	3.37028e-12	3.6524e-08	0.109052
rs28724990	chr6	29816542	cg13266242	3.37028e-12	3.6524e-08	0.109052
rs28743711	chr6	29816633	cg13266242	3.37028e-12	3.6524e-08	0.109052
rs72845909	chr6	29817938	cg13266242	3.37028e-12	3.6524e-08	0.109052
rs9258766	chr6	29830411	cg13266242	3.49419e-12	3.78178e-08	0.112052
rs3891492	chr6	29831052	cg13266242	3.49419e-12	3.78178e-08	0.112052
rs59795106	chr17	13912057	cg27005118	3.67132e-12	3.96834e-08	-0.0962759
rs9944522	chr17	13918783	cg27005118	3.67132e-12	3.96834e-08	-0.0962759
rs28743648	chr6	29816495	cg13266242	3.88249e-12	4.19388e-08	0.121761
rs75067158	chr4	56025303	cg09978860	3.95964e-12	4.19673e-08	-0.135179
rs4353838	chr3	129970650	cg00762069	3.96761e-12	4.19673e-08	0.170158
rs28649386	chr3	125646602	cg05084668	4.00747e-12	4.19673e-08	-0.286874
rs1453253	chr3	129991218	cg00762069	4.12255e-12	4.19673e-08	-0.1723
rs34822202	chr6	80756181	cg08355045	4.152e-12	4.19673e-08	0.138671
rs9840769	chr3	125635323	cg05084668	4.17253e-12	4.19673e-08	-0.264547
rs16921695	chr8	58057655	cg21724239	4.17935e-12	4.19673e-08	0.21469
rs57445614	chr8	58058817	cg21724239	4.17935e-12	4.19673e-08	0.21469
rs6999376	chr8	58059775	cg21724239	4.17935e-12	4.19673e-08	0.21469
rs12677856	chr8	58060957	cg21724239	4.17935e-12	4.19673e-08	0.21469
rs1561782	chr8	58061482	cg21724239	4.17935e-12	4.19673e-08	0.21469
rs1561783	chr8	58061497	cg21724239	4.17935e-12	4.19673e-08	0.21469
rs4596655	chr8	58061589	cg21724239	4.17935e-12	4.19673e-08	0.21469
rs12334780	chr8	58061663	cg21724239	4.17935e-12	4.19673e-08	0.21469
rs28612576	chr8	58063120	cg21724239	4.17935e-12	4.19673e-08	0.21469
rs11777334	chr8	58063366	cg21724239	4.17935e-12	4.19673e-08	0.21469
rs10958526	chr8	58063408	cg21724239	4.17935e-12	4.19673e-08	0.21469
rs1390414	chr8	58064095	cg21724239	4.17935e-12	4.19673e-08	0.21469
rs1390413	chr8	58064109	cg21724239	4.17935e-12	4.19673e-08	0.21469
rs113568976	chr8	58064620	cg21724239	4.17935e-12	4.19673e-08	0.21469
rs7818342	chr8	58064793	cg21724239	4.17935e-12	4.19673e-08	0.21469
rs7819615	chr8	58064945	cg21724239	4.17935e-12	4.19673e-08	0.21469
rs7017199	chr8	58065790	cg21724239	4.17935e-12	4.19673e-08	0.21469
rs58164029	chr8	58066415	cg21724239	4.17935e-12	4.19673e-08	0.21469
rs10958528	chr8	58067372	cg21724239	4.17935e-12	4.19673e-08	0.21469
rs10958529	chr8	58067418	cg21724239	4.17935e-12	4.19673e-08	0.21469
rs16921722	chr8	58068876	cg21724239	4.17935e-12	4.19673e-08	0.21469
rs10105134	chr8	58069600	cg21724239	4.17935e-12	4.19673e-08	0.21469
rs11993370	chr8	58070119	cg21724239	4.17935e-12	4.19673e-08	0.21469
rs16920050	chr8	58070503	cg21724239	4.17935e-12	4.19673e-08	0.21469
rs56156488	chr8	58070530	cg21724239	4.17935e-12	4.19673e-08	0.21469
rs11997600	chr8	58070970	cg21724239	4.17935e-12	4.19673e-08	0.21469
rs199792725	chr8	58073601	cg21724239	4.17935e-12	4.19673e-08	0.21469
rs6995185	chr8	58074928	cg21724239	4.17935e-12	4.19673e-08	0.21469
rs28882389	chr8	58075154	cg21724239	4.17935e-12	4.19673e-08	0.21469
rs11783901	chr8	58075406	cg21724239	4.17935e-12	4.19673e-08	0.21469
rs201963722	chr8	58076019	cg21724239	4.17935e-12	4.19673e-08	0.21469
rs28881272	chr8	58076441	cg21724239	4.17935e-12	4.19673e-08	0.21469
rs28890006	chr8	58076564	cg21724239	4.17935e-12	4.19673e-08	0.21469
rs7005510	chr8	58076619	cg21724239	4.17935e-12	4.19673e-08	0.21469
rs6984903	chr8	58076723	cg21724239	4.17935e-12	4.19673e-08	0.21469
rs7006120	chr8	58076985	cg21724239	4.17935e-12	4.19673e-08	0.21469
rs7010153	chr8	58076998	cg21724239	4.17935e-12	4.19673e-08	0.21469
rs6985731	chr8	58077229	cg21724239	4.17935e-12	4.19673e-08	0.21469
rs2220931	chr8	58077419	cg21724239	4.17935e-12	4.19673e-08	0.21469
rs2029840	chr8	58077607	cg21724239	4.17935e-12	4.19673e-08	0.21469
rs2029841	chr8	58077634	cg21724239	4.17935e-12	4.19673e-08	0.21469
rs2029842	chr8	58077715	cg21724239	4.17935e-12	4.19673e-08	0.21469
rs561483343	chr8	58077809	cg21724239	4.17935e-12	4.19673e-08	0.21469
rs397748930	chr8	58077868	cg21724239	4.17935e-12	4.19673e-08	0.21469
rs2029843	chr8	58077880	cg21724239	4.17935e-12	4.19673e-08	0.21469
rs2029844	chr8	58078196	cg21724239	4.17935e-12	4.19673e-08	0.21469
rs10958530	chr8	58078547	cg21724239	4.17935e-12	4.19673e-08	0.21469
rs10958531	chr8	58078712	cg21724239	4.17935e-12	4.19673e-08	0.21469
rs10958532	chr8	58081585	cg21724239	4.17935e-12	4.19673e-08	0.21469
rs72649160	chr8	58082858	cg21724239	4.17935e-12	4.19673e-08	0.21469
rs997579	chr8	58083064	cg21724239	4.17935e-12	4.19673e-08	0.21469
rs997577	chr8	58083370	cg21724239	4.17935e-12	4.19673e-08	0.21469
rs1992460	chr8	58083519	cg21724239	4.17935e-12	4.19673e-08	0.21469
rs6995671	chr8	58084006	cg21724239	4.17935e-12	4.19673e-08	0.21469
rs55677843	chr8	58085385	cg21724239	4.17935e-12	4.19673e-08	0.21469
rs55913369	chr8	58085440	cg21724239	4.17935e-12	4.19673e-08	0.21469
rs56379741	chr8	58085677	cg21724239	4.17935e-12	4.19673e-08	0.21469
rs56342581	chr8	58085708	cg21724239	4.17935e-12	4.19673e-08	0.21469
rs55639908	chr8	58085767	cg21724239	4.17935e-12	4.19673e-08	0.21469
rs61678044	chr8	58085826	cg21724239	4.17935e-12	4.19673e-08	0.21469
rs60398072	chr8	58086559	cg21724239	4.17935e-12	4.19673e-08	0.21469
rs59139449	chr8	58086576	cg21724239	4.17935e-12	4.19673e-08	0.21469
rs59079777	chr8	58086590	cg21724239	4.17935e-12	4.19673e-08	0.21469
rs10098124	chr8	58089040	cg21724239	4.17935e-12	4.19673e-08	0.21469
rs10098319	chr8	58089178	cg21724239	4.17935e-12	4.19673e-08	0.21469
rs58498474	chr8	58090087	cg21724239	4.17935e-12	4.19673e-08	0.21469
rs61706122	chr8	58090281	cg21724239	4.17935e-12	4.19673e-08	0.21469
rs56222255	chr8	58090335	cg21724239	4.17935e-12	4.19673e-08	0.21469
rs28539273	chr8	58091815	cg21724239	4.17935e-12	4.19673e-08	0.21469
rs11991466	chr8	58092321	cg21724239	4.17935e-12	4.19673e-08	0.21469
rs28408204	chr8	58092674	cg21724239	4.17935e-12	4.19673e-08	0.21469
rs28578130	chr8	58092725	cg21724239	4.17935e-12	4.19673e-08	0.21469
rs16921746	chr8	58093543	cg21724239	4.17935e-12	4.19673e-08	0.21469
rs55871612	chr8	58094077	cg21724239	4.17935e-12	4.19673e-08	0.21469
rs398112496	chr8	58094098	cg21724239	4.17935e-12	4.19673e-08	0.21469
rs16921751	chr8	58094264	cg21724239	4.17935e-12	4.19673e-08	0.21469
rs16921754	chr8	58095820	cg21724239	4.17935e-12	4.19673e-08	0.21469
rs12682137	chr8	58095884	cg21724239	4.17935e-12	4.19673e-08	0.21469
rs16921762	chr8	58095971	cg21724239	4.17935e-12	4.19673e-08	0.21469
rs397704533	chr8	58096092	cg21724239	4.17935e-12	4.19673e-08	0.21469
rs11991816	chr8	58096526	cg21724239	4.17935e-12	4.19673e-08	0.21469
rs11984537	chr8	58096919	cg21724239	4.17935e-12	4.19673e-08	0.21469
rs11984582	chr8	58096997	cg21724239	4.17935e-12	4.19673e-08	0.21469
rs3937905	chr8	58097580	cg21724239	4.17935e-12	4.19673e-08	0.21469
rs28546276	chr8	58097606	cg21724239	4.17935e-12	4.19673e-08	0.21469
rs16921767	chr8	58097708	cg21724239	4.17935e-12	4.19673e-08	0.21469
rs55945713	chr8	58097833	cg21724239	4.17935e-12	4.19673e-08	0.21469
rs55813973	chr8	58097958	cg21724239	4.17935e-12	4.19673e-08	0.21469
rs72649174	chr8	58098014	cg21724239	4.17935e-12	4.19673e-08	0.21469
rs7013427	chr8	58098314	cg21724239	4.17935e-12	4.19673e-08	0.21469
rs7004264	chr8	58098455	cg21724239	4.17935e-12	4.19673e-08	0.21469
rs7000899	chr8	58098862	cg21724239	4.17935e-12	4.19673e-08	0.21469
rs6984811	chr8	58099495	cg21724239	4.17935e-12	4.19673e-08	0.21469
rs7818728	chr8	58100372	cg21724239	4.17935e-12	4.19673e-08	0.21469
rs10616230	chr8	58100835	cg21724239	4.17935e-12	4.19673e-08	0.21469
rs6990755	chr8	58100880	cg21724239	4.17935e-12	4.19673e-08	0.21469
rs751342	chr8	58101623	cg21724239	4.17935e-12	4.19673e-08	0.21469
rs903716	chr8	58101927	cg21724239	4.17935e-12	4.19673e-08	0.21469
rs1874375	chr8	58102894	cg21724239	4.17935e-12	4.19673e-08	0.21469
rs34595521	chr8	58102908	cg21724239	4.17935e-12	4.19673e-08	0.21469
rs10092993	chr8	58103797	cg21724239	4.17935e-12	4.19673e-08	0.21469
rs7837765	chr8	58104118	cg21724239	4.17935e-12	4.19673e-08	0.21469
rs7821125	chr8	58104228	cg21724239	4.17935e-12	4.19673e-08	0.21469
rs7821275	chr8	58104317	cg21724239	4.17935e-12	4.19673e-08	0.21469
rs10086791	chr8	58104532	cg21724239	4.17935e-12	4.19673e-08	0.21469
rs11776527	chr8	58104659	cg21724239	4.17935e-12	4.19673e-08	0.21469
rs17194459	chr8	58104794	cg21724239	4.17935e-12	4.19673e-08	0.21469
rs6984434	chr8	58126928	cg21724239	4.17935e-12	4.19673e-08	0.21469
rs28408163	chr8	58128937	cg21724239	4.17935e-12	4.19673e-08	0.21469
rs56325221	chr8	58130352	cg21724239	4.17935e-12	4.19673e-08	0.21469
rs2017474	chr8	58144677	cg21724239	4.17935e-12	4.19673e-08	0.21469
rs796838187	chr17	13937042	cg27005118	4.23154e-12	4.24554e-08	-0.0904993
rs76971473	chr8	58060499	cg21724239	4.23304e-12	4.24554e-08	0.221168
rs1035558	chr16	84206385	cg26466773	4.27924e-12	4.27645e-08	-0.138274
rs12933059	chr16	84209049	cg26466773	4.27924e-12	4.27645e-08	-0.138274
rs12920129	chr16	84209354	cg26466773	4.27924e-12	4.27645e-08	-0.138274
rs2288022	chr16	84209816	cg26466773	4.27924e-12	4.27645e-08	-0.138274
rs889655	chr16	84210936	cg26466773	4.27924e-12	4.27645e-08	-0.138274
rs1804500	chr16	84212571	cg26466773	4.27924e-12	4.27645e-08	-0.138274
rs60489162	chr16	1809678	cg09065629	4.37395e-12	4.36849e-08	0.271736
rs77729596	chr15	25449832	cg09779576	4.43609e-12	4.42791e-08	0.100106
rs7667298	chr4	55991731	cg09978860	4.71461e-12	4.61396e-08	-0.138569
rs117396502	chr1	228328258	cg00419117	4.76421e-12	4.61396e-08	-0.154086
rs75396807	chr1	228340641	cg00419117	4.76421e-12	4.61396e-08	-0.154086
rs72838292	chr6	29801654	cg13266242	4.78008e-12	4.61396e-08	0.121783
rs16896051	chr6	29803818	cg13266242	4.78008e-12	4.61396e-08	0.121783
rs59098250	chr6	29803927	cg13266242	4.78008e-12	4.61396e-08	0.121783
rs72842103	chr6	29804478	cg13266242	4.78008e-12	4.61396e-08	0.121783
rs34918044	chr6	29806122	cg13266242	4.78008e-12	4.61396e-08	0.121783
rs76723605	chr6	29806981	cg13266242	4.78008e-12	4.61396e-08	0.121783
rs72842172	chr6	29807588	cg13266242	4.78008e-12	4.61396e-08	0.121783
rs79287057	chr6	29808814	cg13266242	4.78008e-12	4.61396e-08	0.121783
rs56166031	chr6	29809383	cg13266242	4.78008e-12	4.61396e-08	0.121783
rs55944615	chr6	29811215	cg13266242	4.78008e-12	4.61396e-08	0.121783
rs57149040	chr6	29811383	cg13266242	4.78008e-12	4.61396e-08	0.121783
rs60071380	chr6	29811520	cg13266242	4.78008e-12	4.61396e-08	0.121783
rs573626017	chr6	29812057	cg13266242	4.78008e-12	4.61396e-08	0.121783
rs74364713	chr6	29812171	cg13266242	4.78008e-12	4.61396e-08	0.121783
rs72843669	chr6	29812880	cg13266242	4.78008e-12	4.61396e-08	0.121783
rs72843672	chr6	29813004	cg13266242	4.78008e-12	4.61396e-08	0.121783
rs73747715	chr6	29813055	cg13266242	4.78008e-12	4.61396e-08	0.121783
rs72843675	chr6	29813067	cg13266242	4.78008e-12	4.61396e-08	0.121783
rs60108193	chr6	29813481	cg13266242	4.78008e-12	4.61396e-08	0.121783
rs61538976	chr6	29813497	cg13266242	4.78008e-12	4.61396e-08	0.121783
rs72843681	chr6	29814465	cg13266242	4.78008e-12	4.61396e-08	0.121783
rs72843683	chr6	29814589	cg13266242	4.78008e-12	4.61396e-08	0.121783
rs72843684	chr6	29814673	cg13266242	4.78008e-12	4.61396e-08	0.121783
rs201735852	chr6	29814828	cg13266242	4.78008e-12	4.61396e-08	0.121783
rs74636342	chr6	29814840	cg13266242	4.78008e-12	4.61396e-08	0.121783
rs376239803	chr6	29814874	cg13266242	4.78008e-12	4.61396e-08	0.121783
rs76238070	chr6	29814889	cg13266242	4.78008e-12	4.61396e-08	0.121783
rs9689483	chr6	29814960	cg13266242	4.78008e-12	4.61396e-08	0.121783
rs3094179	chr6	29815571	cg13266242	4.78008e-12	4.61396e-08	0.121783
rs6902658	chr6	29815732	cg13266242	4.78008e-12	4.61396e-08	0.121783
rs6922605	chr6	29815744	cg13266242	4.78008e-12	4.61396e-08	0.121783
rs2894118	chr6	29815984	cg13266242	4.78008e-12	4.61396e-08	0.121783
rs2394183	chr6	29816010	cg13266242	4.78008e-12	4.61396e-08	0.121783
rs2394184	chr6	29816282	cg13266242	4.78008e-12	4.61396e-08	0.121783
rs2394185	chr6	29816371	cg13266242	4.78008e-12	4.61396e-08	0.121783
rs2394186	chr6	29816421	cg13266242	4.78008e-12	4.61396e-08	0.121783
rs55799039	chr6	29816641	cg13266242	4.78008e-12	4.61396e-08	0.121783
rs374755497	chr6	29816997	cg13266242	4.78008e-12	4.61396e-08	0.121783
rs28764567	chr6	29817011	cg13266242	4.78008e-12	4.61396e-08	0.121783
rs28764571	chr6	29817025	cg13266242	4.78008e-12	4.61396e-08	0.121783
rs141431951	chr6	29817031	cg13266242	4.78008e-12	4.61396e-08	0.121783
rs28764613	chr6	29817123	cg13266242	4.78008e-12	4.61396e-08	0.121783
rs28764628	chr6	29817153	cg13266242	4.78008e-12	4.61396e-08	0.121783
rs72843700	chr6	29817279	cg13266242	4.78008e-12	4.61396e-08	0.121783
rs72845903	chr6	29817322	cg13266242	4.78008e-12	4.61396e-08	0.121783
rs28764750	chr6	29817523	cg13266242	4.78008e-12	4.61396e-08	0.121783
rs72845906	chr6	29817532	cg13266242	4.78008e-12	4.61396e-08	0.121783
rs367586819	chr6	29817561	cg13266242	4.78008e-12	4.61396e-08	0.121783
rs28728843	chr6	29817844	cg13266242	4.78008e-12	4.61396e-08	0.121783
rs73747778	chr6	29817878	cg13266242	4.78008e-12	4.61396e-08	0.121783
rs73747779	chr6	29817896	cg13266242	4.78008e-12	4.61396e-08	0.121783
rs28669293	chr6	29818127	cg13266242	4.78008e-12	4.61396e-08	0.121783
rs28552659	chr6	29818132	cg13266242	4.78008e-12	4.61396e-08	0.121783
rs113071675	chr6	29850854	cg13266242	4.78008e-12	4.61396e-08	0.121783
rs1147881	chr10	44850570	cg08683644	4.90995e-12	4.73657e-08	0.0821629
rs59725130	chr17	13937044	cg27005118	4.94573e-12	4.76834e-08	-0.0893141
rs201333293	chr8	58074027	cg11062466	5.3059e-12	5.10815e-08	0.33808
rs13065050	chr3	129980820	cg00762069	5.30736e-12	5.10815e-08	-0.168138
rs13069822	chr3	129980909	cg00762069	5.30736e-12	5.10815e-08	-0.168138
rs386405316	chr5	150677890	cg11125805	5.45291e-12	5.24521e-08	0.104674
rs1147887	chr10	44831526	cg08683644	5.51793e-12	5.30164e-08	0.0796618
rs928565	chr10	44832884	cg08683644	5.51793e-12	5.30164e-08	0.0796618
rs4782590	chr16	84207481	cg26466773	5.5291e-12	5.30932e-08	-0.134931
rs9258568	chr6	29818231	cg13266242	5.65245e-12	5.42152e-08	0.120603
rs9258570	chr6	29818330	cg13266242	5.65245e-12	5.42152e-08	0.120603
rs58879058	chr7	22741822	cg01770232	5.66257e-12	5.425e-08	0.123355
rs183156925	chr7	22746669	cg01770232	5.66257e-12	5.425e-08	0.123355
rs3008371	chr10	135027826	cg22775138	5.78396e-12	5.53811e-08	-0.147695
rs58240867	chr3	129977860	cg00762069	5.9617e-12	5.70175e-08	-0.16799
rs13319479	chr3	129981321	cg00762069	5.9617e-12	5.70175e-08	-0.16799
rs12256986	chr10	135008814	cg13702953	6.00521e-12	5.74008e-08	-0.0872344
rs1660433	chr1	108644247	cg06207961	6.01621e-12	5.7473e-08	0.144474
rs3008377	chr10	135019127	cg13702953	6.2698e-12	5.98271e-08	-0.0915244
rs2998128	chr10	135019518	cg13702953	6.2698e-12	5.98271e-08	-0.0915244
rs554193627	chr6	80701903	cg08355045	6.29474e-12	6.00308e-08	0.138175
rs200363871	chr10	135022929	cg22775138	6.52899e-12	6.22291e-08	-0.146458
rs17147258	chr7	22802308	cg01770232	6.55102e-12	6.24035e-08	0.126217
rs11173305	chr12	60446201	cg26505158	6.62321e-12	6.30551e-08	-0.177932
rs13144914	chr4	121582907	cg07870920	6.81831e-12	6.48755e-08	-0.293929
rs12060771	chr1	228392438	cg00419117	6.83682e-12	6.50146e-08	-0.149345
rs10029740	chr4	57510518	cg19978674	7.01023e-12	6.65877e-08	-0.0940593
rs4524451	chr4	57511504	cg19978674	7.01023e-12	6.65877e-08	-0.0940593
rs4722180	chr7	22805072	cg01770232	7.2231e-12	6.85707e-08	-0.128408
rs16873264	chr7	22801643	cg01770232	7.31704e-12	6.9423e-08	0.127589
rs61127868	chr3	125645128	cg05084668	7.4181e-12	7.03419e-08	-0.26009
rs80102683	chr15	25439966	cg09779576	7.43793e-12	7.03699e-08	0.0989093
rs72546354	chr15	25444783	cg09779576	7.43793e-12	7.03699e-08	0.0989093
rs77720052	chr15	25445065	cg09779576	7.43793e-12	7.03699e-08	0.0989093
rs78307100	chr15	25445129	cg09779576	7.43793e-12	7.03699e-08	0.0989093
rs11699457	chr20	24615239	cg10267724	7.52962e-12	7.11568e-08	-0.0930725
rs4140547	chr20	24615790	cg10267724	7.52962e-12	7.11568e-08	-0.0930725
rs13100358	chr3	125643202	cg05084668	7.59651e-12	7.17483e-08	-0.253701
rs3826151	chr16	84208335	cg26466773	7.67826e-12	7.23566e-08	-0.136644
rs67628212	chr16	84208442	cg26466773	7.67826e-12	7.23566e-08	-0.136644
rs62049864	chr16	84208495	cg26466773	7.67826e-12	7.23566e-08	-0.136644
rs4782899	chr16	84209498	cg26466773	7.67826e-12	7.23566e-08	-0.136644
rs148953321	chr4	9567880	cg21836699	7.90195e-12	7.44225e-08	-0.129174
rs111560908	chr7	22744443	cg01770232	7.94922e-12	7.48255e-08	0.122347
rs11929088	chr3	129973653	cg00762069	7.96613e-12	7.49424e-08	0.16661
rs6673893	chr1	228377686	cg00419117	7.9938e-12	7.51603e-08	-0.112544
rs10824797	chr10	54536680	cg17334937	8.03699e-12	7.55239e-08	-0.102442
rs72838643	chr6	29843390	cg13266242	8.12027e-12	7.62635e-08	0.115919
rs5027257	chr10	54535849	cg17334937	8.28172e-12	7.77361e-08	-0.101302
rs2272971	chr16	1306981	cg08071282	8.33997e-12	7.82388e-08	-0.202049
rs9280721	chr6	29814854	cg13266242	8.7049e-12	8.16164e-08	0.107244
rs4864956	chr4	56015841	cg16572876	8.89006e-12	8.32589e-08	-0.164058
rs11722032	chr4	56024698	cg16572876	8.89006e-12	8.32589e-08	-0.164058
rs1380064	chr4	56026462	cg09978860	8.99266e-12	8.41726e-08	-0.128459
rs13134452	chr4	56028425	cg09978860	9.15137e-12	8.56101e-08	0.128915
rs9898056	chr17	13951966	cg27005118	9.22744e-12	8.62734e-08	-0.0910861
rs9685935	chr4	121568340	cg07870920	9.24493e-12	8.63885e-08	0.208451
rs6461660	chr7	22742134	cg01770232	9.7765e-12	9.12026e-08	0.121372
rs75443424	chr7	22742519	cg01770232	9.7765e-12	9.12026e-08	0.121372
rs113221056	chr7	22743596	cg01770232	9.7765e-12	9.12026e-08	0.121372
rs1542416	chr3	164591835	cg09102030	9.79477e-12	9.13219e-08	0.192455
rs17676459	chr17	13910515	cg27005118	9.88993e-12	9.21063e-08	-0.0954417
rs5005684	chr17	13910633	cg27005118	9.88993e-12	9.21063e-08	-0.0954417
rs7545880	chr1	108664188	cg06207961	1.00936e-11	9.28598e-08	-0.15398
rs4365783	chr4	57515708	cg19978674	1.02195e-11	9.28598e-08	-0.0930507
rs4276340	chr4	57515747	cg19978674	1.02195e-11	9.28598e-08	-0.0930507
rs4371677	chr4	57516896	cg19978674	1.02195e-11	9.28598e-08	-0.0930507
rs36104107	chr4	57518121	cg19978674	1.02195e-11	9.28598e-08	-0.0930507
rs4406078	chr4	57521325	cg19978674	1.02195e-11	9.28598e-08	-0.0930507
rs4260599	chr4	57521915	cg19978674	1.02195e-11	9.28598e-08	-0.0930507
rs920174	chr10	44851376	cg08683644	1.02345e-11	9.28598e-08	0.078564
rs1144477	chr10	44851737	cg08683644	1.02345e-11	9.28598e-08	0.078564
rs1107008	chr10	44853448	cg08683644	1.02345e-11	9.28598e-08	0.078564
rs142007655	chr16	1701651	cg09065629	1.04766e-11	9.28598e-08	0.270463
rs2979977	chr3	125599006	cg05084668	1.04772e-11	9.28598e-08	0.252486
rs11922218	chr3	125631289	cg05084668	1.04772e-11	9.28598e-08	-0.252486
rs11922276	chr3	125631326	cg05084668	1.04772e-11	9.28598e-08	-0.252486
rs13321217	chr3	125631771	cg05084668	1.04772e-11	9.28598e-08	-0.252486
rs13088308	chr3	125632263	cg05084668	1.04772e-11	9.28598e-08	-0.252486
rs13065725	chr3	125632289	cg05084668	1.04772e-11	9.28598e-08	-0.252486
rs11915699	chr3	125632684	cg05084668	1.04772e-11	9.28598e-08	-0.252486
rs4306815	chr3	125633863	cg05084668	1.04772e-11	9.28598e-08	-0.252486
rs2134515	chr3	125633950	cg05084668	1.04772e-11	9.28598e-08	-0.252486
rs71629439	chr3	125634179	cg05084668	1.04772e-11	9.28598e-08	-0.252486
rs6438945	chr3	125634473	cg05084668	1.04772e-11	9.28598e-08	-0.252486
rs7644102	chr3	125634825	cg05084668	1.04772e-11	9.28598e-08	-0.252486
rs7644184	chr3	125634873	cg05084668	1.04772e-11	9.28598e-08	-0.252486
rs7632557	chr3	125634881	cg05084668	1.04772e-11	9.28598e-08	-0.252486
rs9840926	chr3	125635356	cg05084668	1.04772e-11	9.28598e-08	-0.252486
rs9841142	chr3	125635541	cg05084668	1.04772e-11	9.28598e-08	-0.252486
rs9841157	chr3	125635655	cg05084668	1.04772e-11	9.28598e-08	-0.252486
rs12695469	chr3	125635682	cg05084668	1.04772e-11	9.28598e-08	-0.252486
rs12695470	chr3	125635718	cg05084668	1.04772e-11	9.28598e-08	-0.252486
rs12497980	chr3	125636117	cg05084668	1.04772e-11	9.28598e-08	-0.252486
rs12495005	chr3	125636177	cg05084668	1.04772e-11	9.28598e-08	-0.252486
rs12498003	chr3	125636189	cg05084668	1.04772e-11	9.28598e-08	-0.252486
rs4047937	chr3	125636446	cg05084668	1.04772e-11	9.28598e-08	-0.252486
rs4047922	chr3	125636595	cg05084668	1.04772e-11	9.28598e-08	-0.252486
rs13325495	chr3	125637416	cg05084668	1.04772e-11	9.28598e-08	-0.252486
rs2062773	chr3	125639648	cg05084668	1.04772e-11	9.28598e-08	-0.252486
rs2089011	chr3	125640396	cg05084668	1.04772e-11	9.28598e-08	-0.252486
rs13315434	chr3	125641394	cg05084668	1.04772e-11	9.28598e-08	-0.252486
rs4334594	chr3	125642101	cg05084668	1.04772e-11	9.28598e-08	-0.252486
rs71629440	chr3	125642172	cg05084668	1.04772e-11	9.28598e-08	-0.252486
rs4496431	chr3	125642189	cg05084668	1.04772e-11	9.28598e-08	-0.252486
rs4377449	chr3	125642330	cg05084668	1.04772e-11	9.28598e-08	-0.252486
rs4340656	chr3	125642350	cg05084668	1.04772e-11	9.28598e-08	-0.252486
rs13074445	chr3	125642534	cg05084668	1.04772e-11	9.28598e-08	-0.252486
rs112362688	chr3	125642556	cg05084668	1.04772e-11	9.28598e-08	-0.252486
rs13094642	chr3	125642587	cg05084668	1.04772e-11	9.28598e-08	-0.252486
rs13095106	chr3	125642614	cg05084668	1.04772e-11	9.28598e-08	-0.252486
rs13094793	chr3	125642621	cg05084668	1.04772e-11	9.28598e-08	-0.252486
rs11914298	chr3	125643772	cg05084668	1.04772e-11	9.28598e-08	-0.252486
rs13063122	chr3	125643860	cg05084668	1.04772e-11	9.28598e-08	-0.252486
rs12489399	chr3	125644258	cg05084668	1.04772e-11	9.28598e-08	-0.252486
rs12492460	chr3	125644405	cg05084668	1.04772e-11	9.28598e-08	-0.252486
rs12486091	chr3	125644410	cg05084668	1.04772e-11	9.28598e-08	-0.252486
rs12486073	chr3	125644452	cg05084668	1.04772e-11	9.28598e-08	-0.252486
rs13314869	chr3	125644669	cg05084668	1.04772e-11	9.28598e-08	-0.252486
rs13314817	chr3	125644731	cg05084668	1.04772e-11	9.28598e-08	-0.252486
rs13314845	chr3	125644782	cg05084668	1.04772e-11	9.28598e-08	-0.252486
rs13314847	chr3	125644788	cg05084668	1.04772e-11	9.28598e-08	-0.252486
rs13313994	chr3	125644882	cg05084668	1.04772e-11	9.28598e-08	-0.252486
rs13080699	chr3	125645528	cg05084668	1.04772e-11	9.28598e-08	-0.252486
rs13080890	chr3	125645616	cg05084668	1.04772e-11	9.28598e-08	-0.252486
rs13085894	chr3	125646167	cg05084668	1.04772e-11	9.28598e-08	-0.252486
rs13086378	chr3	125646187	cg05084668	1.04772e-11	9.28598e-08	-0.252486
rs9870985	chr3	125646236	cg05084668	1.04772e-11	9.28598e-08	-0.252486
rs9815387	chr3	125646241	cg05084668	1.04772e-11	9.28598e-08	-0.252486
rs13086087	chr3	125646281	cg05084668	1.04772e-11	9.28598e-08	-0.252486
rs13086097	chr3	125646295	cg05084668	1.04772e-11	9.28598e-08	-0.252486
rs13086460	chr3	125646417	cg05084668	1.04772e-11	9.28598e-08	-0.252486
rs13086476	chr3	125646486	cg05084668	1.04772e-11	9.28598e-08	-0.252486
rs12695471	chr3	125646857	cg05084668	1.04772e-11	9.28598e-08	-0.252486
rs13071823	chr3	125647092	cg05084668	1.04772e-11	9.28598e-08	-0.252486
rs13092063	chr3	125647124	cg05084668	1.04772e-11	9.28598e-08	-0.252486
rs1976460	chr3	125647341	cg05084668	1.04772e-11	9.28598e-08	-0.252486
rs1976459	chr3	125647486	cg05084668	1.04772e-11	9.28598e-08	-0.252486
rs1976458	chr3	125647512	cg05084668	1.04772e-11	9.28598e-08	-0.252486
rs35404079	chr3	125647816	cg05084668	1.04772e-11	9.28598e-08	-0.252486
rs3811677	chr3	125648080	cg05084668	1.04772e-11	9.28598e-08	-0.252486
rs9826071	chr3	125648165	cg05084668	1.04772e-11	9.28598e-08	-0.252486
rs3187686	chr3	125648209	cg05084668	1.04772e-11	9.28598e-08	-0.252486
rs3811679	chr3	125648283	cg05084668	1.04772e-11	9.28598e-08	-0.252486
rs3187711	chr3	125648343	cg05084668	1.04772e-11	9.28598e-08	-0.252486
rs9289275	chr3	125648659	cg05084668	1.04772e-11	9.28598e-08	-0.252486
rs7627467	chr3	125649192	cg05084668	1.04772e-11	9.28598e-08	-0.252486
rs7615926	chr3	125649243	cg05084668	1.04772e-11	9.28598e-08	-0.252486
rs7616044	chr3	125649354	cg05084668	1.04772e-11	9.28598e-08	-0.252486
rs7615952	chr3	125649403	cg05084668	1.04772e-11	9.28598e-08	-0.252486
rs7618399	chr3	125649499	cg05084668	1.04772e-11	9.28598e-08	-0.252486
rs7629977	chr3	125649573	cg05084668	1.04772e-11	9.28598e-08	-0.252486
rs7630077	chr3	125649676	cg05084668	1.04772e-11	9.28598e-08	-0.252486
rs6438946	chr3	125649817	cg05084668	1.04772e-11	9.28598e-08	-0.252486
rs6587756	chr1	150546865	cg17724175	1.06823e-11	9.46278e-08	-0.142487
rs72843667	chr6	29812727	cg13266242	1.07437e-11	9.50702e-08	0.106809
rs72843668	chr6	29812769	cg13266242	1.07437e-11	9.50702e-08	0.106809
rs5013310	chr6	29812404	cg13266242	1.08712e-11	9.61477e-08	0.104799
rs4722178	chr7	22798650	cg01770232	1.09468e-11	9.66117e-08	-0.127511
rs35658589	chr7	22800435	cg01770232	1.09468e-11	9.66117e-08	-0.127511
rs7804146	chr7	22800929	cg01770232	1.09468e-11	9.66117e-08	-0.127511
rs4722179	chr7	22803861	cg01770232	1.09468e-11	9.66117e-08	-0.127511
rs576450424	chr4	57522650	cg19978674	1.12532e-11	9.92635e-08	-0.0988317
rs12231524	chr12	132070606	cg02517528	1.13075e-11	9.96467e-08	0.0844889
rs994443	chr17	13956037	cg27005118	1.13086e-11	9.96467e-08	-0.0946607
rs34532525	chr6	29812241	cg13266242	1.1521e-11	1.01464e-07	0.104568
rs61936778	chr12	132067842	cg02517528	1.15942e-11	1.01909e-07	0.0852144
rs11246874	chr12	132068276	cg02517528	1.15942e-11	1.01909e-07	0.0852144
rs35311661	chr12	132068442	cg02517528	1.15942e-11	1.01909e-07	0.0852144
rs72649134	chr8	58054691	cg21724239	1.16019e-11	1.01909e-07	0.2103
rs6989809	chr8	58055061	cg21724239	1.16019e-11	1.01909e-07	0.2103
rs2523768	chr6	29812750	cg13266242	1.17291e-11	1.02917e-07	0.10607
rs2523767	chr6	29812807	cg13266242	1.17291e-11	1.02917e-07	0.10607
rs7664589	chr4	57523684	cg19978674	1.18001e-11	1.03485e-07	-0.0948178
rs6969599	chr7	22752731	cg01770232	1.21339e-11	1.06357e-07	0.119243
rs28457697	chr6	29818267	cg13266242	1.25546e-11	1.09987e-07	0.121219
rs3873238	chr6	29735280	cg13266242	1.27053e-11	1.10322e-07	0.121589
rs78111854	chr6	29742532	cg13266242	1.27053e-11	1.10322e-07	0.121589
rs138925279	chr6	29743792	cg13266242	1.27053e-11	1.10322e-07	0.121589
rs76779442	chr6	29746566	cg13266242	1.27053e-11	1.10322e-07	0.121589
rs142268751	chr6	29751442	cg13266242	1.27053e-11	1.10322e-07	0.121589
rs12662918	chr6	29755073	cg13266242	1.27053e-11	1.10322e-07	0.121589
rs3778614	chr6	29758704	cg13266242	1.27053e-11	1.10322e-07	0.121589
rs2017525	chr6	29768503	cg13266242	1.27053e-11	1.10322e-07	0.121589
rs72843818	chr6	29772484	cg13266242	1.27053e-11	1.10322e-07	0.121589
rs75187705	chr6	29773640	cg13266242	1.27053e-11	1.10322e-07	0.121589
rs72843824	chr6	29774560	cg13266242	1.27053e-11	1.10322e-07	0.121589
rs116033990	chr6	29774792	cg13266242	1.27053e-11	1.10322e-07	0.121589
rs79517832	chr6	29782114	cg13266242	1.27053e-11	1.10322e-07	0.121589
rs139331180	chr6	29784309	cg13266242	1.27053e-11	1.10322e-07	0.121589
rs72838204	chr6	29789083	cg13266242	1.27053e-11	1.10322e-07	0.121589
rs140232731	chr6	29791809	cg13266242	1.27053e-11	1.10322e-07	0.121589
rs17875410	chr6	29799440	cg13266242	1.27053e-11	1.10322e-07	0.121589
rs28546647	chr16	1305583	cg08071282	1.27403e-11	1.10455e-07	-0.197725
rs1969653	chr16	1306680	cg08071282	1.27403e-11	1.10455e-07	-0.197725
rs35116045	chr16	1307404	cg08071282	1.27403e-11	1.10455e-07	-0.197725
rs35729366	chr4	56027287	cg09978860	1.28481e-11	1.11331e-07	-0.131342
rs60451113	chr6	80729770	cg08355045	1.29163e-11	1.11864e-07	0.132628
rs199748	chr6	25909045	cg12310025	1.32485e-11	1.14682e-07	-0.247898
rs16896119	chr6	29821050	cg13266242	1.40815e-11	1.21829e-07	0.119537
rs12638506	chr3	164602765	cg09102030	1.41015e-11	1.21876e-07	0.142205
rs1598829	chr3	164642540	cg09102030	1.41015e-11	1.21876e-07	0.142205
rs56222038	chr7	22811537	cg01770232	1.43628e-11	1.2407e-07	0.126108
rs2055038	chr12	53355955	cg05393297	1.45215e-11	1.25246e-07	-0.108507
rs4919754	chr12	53359396	cg05393297	1.45215e-11	1.25246e-07	-0.108507
rs4919755	chr12	53359416	cg05393297	1.45215e-11	1.25246e-07	-0.108507
rs1580217	chr4	56017274	cg16572876	1.50556e-11	1.29119e-07	-0.165954
rs1580216	chr4	56017283	cg16572876	1.50556e-11	1.29119e-07	-0.165954
rs11935409	chr4	56019139	cg16572876	1.50556e-11	1.29119e-07	-0.165954
rs1547512	chr4	56022496	cg16572876	1.50556e-11	1.29119e-07	-0.165954
rs2899031	chr4	56022968	cg16572876	1.50556e-11	1.29119e-07	-0.165954
rs2412637	chr4	56023445	cg16572876	1.50556e-11	1.29119e-07	-0.165954
rs7679993	chr4	56023617	cg16572876	1.50556e-11	1.29119e-07	-0.165954
rs7680198	chr4	56023737	cg16572876	1.50556e-11	1.29119e-07	-0.165954
rs7696256	chr4	56023747	cg16572876	1.50556e-11	1.29119e-07	-0.165954
rs7675314	chr4	56023763	cg16572876	1.50556e-11	1.29119e-07	-0.165954
rs17712245	chr4	56024063	cg16572876	1.50556e-11	1.29119e-07	-0.165954
rs3008378	chr10	135018978	cg13702953	1.5245e-11	1.30676e-07	-0.0885866
rs4243453	chr6	138849177	cg12333043	1.52544e-11	1.3069e-07	0.122132
rs4722175	chr7	22797178	cg01770232	1.61093e-11	1.3776e-07	0.123612
rs73276345	chr7	22797207	cg01770232	1.61093e-11	1.3776e-07	0.123612
rs6499092	chr16	66595842	cg03448915	1.61173e-11	1.3776e-07	-0.123744
rs7193473	chr16	66600479	cg03448915	1.61173e-11	1.3776e-07	-0.123744
rs62392494	chr6	29813240	cg13266242	1.6121e-11	1.3776e-07	0.105844
rs3008380	chr10	135018168	cg13702953	1.6141e-11	1.3779e-07	-0.0890129
rs2998129	chr10	135018683	cg13702953	1.6141e-11	1.3779e-07	-0.0890129
rs3873257	chr6	29813409	cg13266242	1.62395e-11	1.38504e-07	0.10538
rs9258771	chr6	29830652	cg13266242	1.62413e-11	1.38504e-07	0.108253
rs2100381	chr3	130020986	cg00762069	1.62566e-11	1.38565e-07	-0.168802
rs918367	chr16	87677791	cg26764761	1.62976e-11	1.38772e-07	0.130626
rs918368	chr16	87678144	cg26764761	1.62976e-11	1.38772e-07	0.130626
rs7662807	chr4	56025677	cg09978860	1.65113e-11	1.39259e-07	-0.130837
rs7693746	chr4	56025997	cg09978860	1.65113e-11	1.39259e-07	-0.130837
rs1380061	chr4	56026125	cg09978860	1.65113e-11	1.39259e-07	-0.130837
rs4241992	chr4	56026601	cg09978860	1.65113e-11	1.39259e-07	-0.130837
rs4864957	chr4	56026726	cg09978860	1.65113e-11	1.39259e-07	-0.130837
rs74866484	chr4	56026767	cg09978860	1.65113e-11	1.39259e-07	-0.130837
rs4864958	chr4	56026865	cg09978860	1.65113e-11	1.39259e-07	-0.130837
rs77119960	chr4	9559726	cg21836699	1.65932e-11	1.39259e-07	-0.131548
rs11068003	chr12	116797470	cg27656459	1.69547e-11	1.39259e-07	0.24638
rs17081840	chr4	56024179	cg16572876	1.7113e-11	1.39259e-07	-0.156501
rs200454391	chr7	129781190	cg07026433	1.71203e-11	1.39259e-07	-0.108371
rs72649136	chr8	58055770	cg08219700	1.72894e-11	1.39259e-07	0.261654
rs72649137	chr8	58055798	cg08219700	1.72894e-11	1.39259e-07	0.261654
rs79097368	chr8	58055961	cg08219700	1.72894e-11	1.39259e-07	0.261654
rs75486476	chr8	58056079	cg08219700	1.72894e-11	1.39259e-07	0.261654
rs78532026	chr8	58056098	cg08219700	1.72894e-11	1.39259e-07	0.261654
rs72649138	chr8	58056159	cg08219700	1.72894e-11	1.39259e-07	0.261654
rs72649139	chr8	58056215	cg08219700	1.72894e-11	1.39259e-07	0.261654
rs16921693	chr8	58056225	cg08219700	1.72894e-11	1.39259e-07	0.261654
rs2028533	chr8	58056695	cg08219700	1.72894e-11	1.39259e-07	0.261654
rs16921694	chr8	58057053	cg08219700	1.72894e-11	1.39259e-07	0.261654
rs6980581	chr8	58059409	cg08219700	1.72894e-11	1.39259e-07	0.261654
rs6997857	chr8	58059552	cg08219700	1.72894e-11	1.39259e-07	0.261654
rs6980596	chr8	58059624	cg08219700	1.72894e-11	1.39259e-07	0.261654
rs16921701	chr8	58059799	cg08219700	1.72894e-11	1.39259e-07	0.261654
rs28464685	chr8	58061878	cg08219700	1.72894e-11	1.39259e-07	0.261654
rs57131965	chr8	58062351	cg08219700	1.72894e-11	1.39259e-07	0.261654
rs72649146	chr8	58062400	cg08219700	1.72894e-11	1.39259e-07	0.261654
rs61538672	chr8	58062405	cg08219700	1.72894e-11	1.39259e-07	0.261654
rs59634990	chr8	58062654	cg08219700	1.72894e-11	1.39259e-07	0.261654
rs59451204	chr8	58062684	cg08219700	1.72894e-11	1.39259e-07	0.261654
rs61310432	chr8	58062713	cg08219700	1.72894e-11	1.39259e-07	0.261654
rs61656393	chr8	58063036	cg08219700	1.72894e-11	1.39259e-07	0.261654
rs12334884	chr8	58063823	cg08219700	1.72894e-11	1.39259e-07	0.261654
rs10808913	chr8	58063846	cg08219700	1.72894e-11	1.39259e-07	0.261654
rs10958527	chr8	58063856	cg08219700	1.72894e-11	1.39259e-07	0.261654
rs1390412	chr8	58064208	cg08219700	1.72894e-11	1.39259e-07	0.261654
rs9886379	chr8	58066564	cg08219700	1.72894e-11	1.39259e-07	0.261654
[truncated: 35,230 more rows]
